# Supplementary material for: The genome of Austrofundulus limnaeus offers insights into extreme vertebrate stress tolerance and embryonic development
Source: BMC Genomics. 2018 Feb 20;19:155. doi: 10.1186/s12864-018-4539-7 (PMC5819677; doi:10.1186/s12864-018-4539-7)
Supplement: Supplementary file 1 — Spreadsheet containing Tables S1A-J. The spreadsheet contains supplemental information on the species used for clustering analysis, positive selection results, GO term enrichment results, differential transcript abundance results, and Hsp70 family transcript abundance results. (XLSX 997 kb) [file 12864_2018_4539_MOESM1_ESM.xlsx]

## Sheet: Contents
Tab	Description
A	Species used for clustering analysis with proteinortho and positive selection analysis with PAML
B	Positively selected genes in the A. limnaeus branch as determined by PAML (FDR < 0.2)
C	GO enrichment for positively selected genes
D	Transcript abundance changes in anoxic DII embryos when compared to DII t=0
E	GO enrichment for genes in anoxic DII embryos that increased when compared to DII t=0
F	GO enrichment for genes in anoxic DII embryos that decreased when compared to DII t=0
G	Transcript abundance changes in 4 dpd embryos when compared to DII t=0
H	GO enrichment for genes in 4 dpd embryos that increased when compared to DII t=0
I	GO enrichment for genes in 4 dpd DII embryos that decreased when compared to DII t=0
J	Hsp70 family transcripts with inverse abundance between anoxia and 4 dpd (both relative to DII t=0)

## Sheet: A
Species name	Type	Database/Ref.	Annotation version
Astyanax mexicanus	Proteome	BioMart	Ensembl v82
Austrofundulus limnaeus	Proteome	Genbank	NCBI Annotation Release 100
Danio rerio	Proteome	BioMart	Ensembl v82
Fundulus heteroclitus	Proteome	Genbank	NCBI Annotation Release 100
Gadus morhua	Proteome	BioMart	Ensembl v82
Gasterosteus aculeatus	Proteome	BioMart	Ensembl v82
Nothobranchius furzeri	Proteome	Genbank	NCBI Annotation Release 100
Nothobranchius furzeri (Stanford)	Proteome	Genbank	NotFur1.1
Oreochromis niloticus	Proteome	BioMart	Ensembl v82
Oryzias latipes	Proteome	BioMart	Ensembl v82
Poecilia formosa	Proteome	BioMart	Ensembl v82
Takifugu rubripes	Proteome	BioMart	Ensembl v82
Tetraodon nigroviridis	Proteome	BioMart	Ensembl v82
Xiphophorus maculatus	Proteome	BioMart	Ensembl v82
	Transcriptome	Reichwald et al., 2015	-
Aphyosemion striatum
Nothobranchius kadleci	Transcriptome	Reichwald et al., 2015	-
Nothobranchius korthause	Transcriptome	Reichwald et al., 2015	-
Nothobranchius kuhntae	Transcriptome	Reichwald et al., 2015	-
Nothobranchius pienaarii	Transcriptome	Reichwald et al., 2015	-
Nothobranchius rachovii	Transcriptome	Reichwald et al., 2015	-

## Sheet: B
A. limnaeus symbol	A. limnaeus protein	Human ortholog (UniprotKB)	Likelihood Null	Likelihood Selection	Background omega	Foreground omega	2*l(|pos-null|)	P-value	FDR	Mean residue pair score	Mean column score	Aligned species	Sequences with score < 0.85	Seq pairs with score < 0.85	Selected sites	Significantly selected sites (BEB >= 0.95)	Selected sites with Guidance column score > 0.9	Significantly selected sites with column score > 0.9	Selected Sites Without Spaces in +/-5 position	Significantly selected sites without gaps in +/-5 positions in aln	Selected sites with no gaps (Alignment position)	Significantly selected sites (A. limnaeus sequence position)	All sites without any filter	Selected sites without gaps (A. limnaeus original sequence position)	Sig. Selected sites without gaps (A. limnaeus original sequence position)	Sig. selected sites without gaps AND false positives removed
agpat4	XP_013864537.1	Q9NRZ5	-8239.93	-8235.27	0.05821	277.219	9.31842	0.00226861	0.107151	0.992224	0.886867	19	0	0	2	1	2	1	2	1	151 K 0.881,245 S 0.996**	245 S 0.996**	151 K 0.881,245 S 0.996**	152 K 0.881,245 S 0.996**	245 S 0.996**	245 S 0.996**
anapc16	XP_013862440.1	Q96DE5	-2023.85	-2018.44	0.00711	19.1317	10.8024	0.00101369	0.0751578	0.994152	0.766781	19	0	0	6	5	0	0	3	3	91 P 0.984*,94 L 0.995**,95 H 0.988*	91 P 0.984*,94 L 0.995**,95 H 0.988*	87 N 0.988*,88 L 0.709,90 S 0.999**,91 P 0.984*,94 L 0.995**,95 H 0.988*	53 P 0.984*,56 L 0.995**,57 H 0.988*	53 P 0.984*,56 L 0.995**,57 H 0.988*	53 P 0.984*,56 L 0.995**,57 H 0.988*
arx	XP_013874222.1	Q96QS3	-4101.88	-4094.5	0.01606	900.629	14.7564	0.000122332	0.0298778	0.92462	0.326064	17	1	16	4	3	0	0	4	3	174 S 0.991**,176 K 0.999**,177 H 0.989*,180 I 0.743	174 S 0.991**,176 K 0.999**,177 H 0.989*	174 S 0.991**,176 K 0.999**,177 H 0.989*,180 I 0.743	252 S 0.991**,254 K 0.999**,255 H 0.989*,258 I 0.743	252 S 0.991**,254 K 0.999**,255 H 0.989*	252 S 0.991**,254 K 0.999**,255 H 0.989*
atm	XP_013868249.1	Q13315	-58054.7	-58051.2	0.07187	18.7862	7.00221	0.00814092	0.198596	0.971009	0.524041	19	0	1	51	4	11	2	15	2	1787 S 0.812,1802 L 0.526,1851 G 0.577,1939 T 0.596,2023 S 0.511,2112 E 0.511,2131 I 0.763,2511 S 0.976*,2513 E 0.553,2518 I 0.603,2577 L 0.544,2579 S 0.533,2586 D 0.504,2596 C 0.978*,2817 I 0.667	2511 S 0.976*,2596 C 0.978*	105 E 0.573,158 E 0.511,217 L 0.544,219 A 0.509,259 L 0.567,274 T 0.666,276 L 0.548,296 Q 0.787,325 A 0.507,366 K 0.595,396 S 0.567,446 S 0.563,516 R 0.525,661 E 0.509,663 I 0.527,698 A 0.603,952 S 0.918,1005 M 0.520,1089 A 0.589,1102 Y 0.509,1180 D 0.506,1192 E 0.514,1213 S 0.546,1227 L 0.559,1474 V 0.508,1574 F 0.971*,1637 K 0.586,1650 P 0.533,1707 S 0.971*,1744 L 0.526,1763 V 0.568,1787 S 0.81…	1754 S 0.812,1769 L 0.526,1826 G 0.577,1914 T 0.596,2002 S 0.511,2125 E 0.511,2145 I 0.763,2549 S 0.976*,2551 E 0.553,2556 I 0.603,2614 L 0.544,2619 S 0.533,2628 D 0.504,2638 C 0.978*,2895 I 0.667	2549 S 0.976*,2638 C 0.978*	2549 S 0.976*,2638 C 0.978*
atp11c	XP_013860351.1	Q8NB49	-19648.4	-19643.8	0.0332	592.613	9.31648	0.00227102	0.107151	0.976985	0.470094	18	0	0	2	2	2	2	2	2	937 I 0.983*,975 S 0.992**	937 I 0.983*,975 S 0.992**	937 I 0.983*,975 S 0.992**	747 I 0.983*,797 S 0.992**	747 I 0.983*,797 S 0.992**	747 I 0.983*,797 S 0.992**
brap	XP_013886877.1	Q7Z569	-9422.2	-9416.86	0.02728	174.775	10.69	0.00107719	0.0758048	0.977418	0.778295	18	0	0	4	2	2	2	1	1	491 C 0.997**	491 C 0.997**	39 E 0.549,53 S 0.806,491 C 0.997**,553 S 0.982*	498 C 0.997**	498 C 0.997**	498 C 0.997**
btaf1	XP_013876618.1	O14981	-34446	-34438.5	0.0332	29.4433	14.9693	0.000109276	0.0283571	0.993218	0.907017	18	0	0	10	3	9	3	7	1	320 A 0.505,599 L 0.692,792 V 0.660,895 R 0.801,935 C 0.967*,954 R 0.770,1295 S 0.932	935 C 0.967*	123 R 0.597,320 A 0.505,599 L 0.692,792 V 0.660,895 R 0.801,935 C 0.967*,954 R 0.770,1295 S 0.932,1781 S 0.967*,1785 G 0.970*	329 A 0.505,608 L 0.692,800 V 0.660,897 R 0.801,937 C 0.967*,965 R 0.770,1324 S 0.932	937 C 0.967*	937 C 0.967*
cct3	XP_013889948.1	P49368	-9740.93	-9736.79	0.01987	22.7388	8.2799	0.00400864	0.139865	0.996886	0.919778	19	0	0	4	2	4	2	3	1	202 I 0.725,465 S 0.537,540 C 0.982*	540 C 0.982*	202 I 0.725,465 S 0.537,540 C 0.982*,571 N 0.967*	164 I 0.725,427 S 0.537,502 C 0.982*	502 C 0.982*	502 C 0.982*
cecr6	XP_013877432.1	Q9BXQ6	-5943.78	-5936.65	0.05467	456.138	14.2625	0.000159005	0.0347468	0.96802	0.611413	17	0	0	26	7	19	6	22	7	106 F 0.597,113 V 0.662,149 A 0.749,150 G 0.994**,156 S 0.635,159 R 0.906,205 N 0.992**,210 V 0.583,216 L 0.992**,218 L 0.508,229 G 0.679,266 S 0.874,273 A 0.606,277 Q 0.737,324 W 0.993**,335 L 0.988*,339 Q 0.985*,353 L 0.974*,354 T 0.842,355 G 0.588,362 R 0.743,364 S 0.716	150 G 0.994**,205 N 0.992**,216 L 0.992**,324 W 0.993**,335 L 0.988*,339 Q 0.985*,353 L 0.974*	100 L 0.664,106 F 0.597,113 V 0.662,149 A 0.749,150 G 0.994**,156 S 0.635,159 R 0.906,205 N 0.992**,210 V 0.583,216 L 0.992**,218 L 0.508,229 G 0.679,266 S 0.874,273 A 0.606,277 Q 0.737,324 W 0.993**,335 L 0.988*,339 Q 0.985*,353 L 0.974*,354 T 0.842,355 G 0.588,362 R 0.743,364 S 0.716,366 L 0.551,368 R 0.654,399 S 0.733	22 F 0.597,29 V 0.662,65 A 0.749,66 G 0.994**,72 S 0.635,75 R 0.906,121 N 0.992**,126 V 0.583,132 L 0.992**,134 L 0.508,145 G 0.679,183 S 0.874,190 A 0.606,194 Q 0.737,242 W 0.993**,253 L 0.988*,257 Q 0.985*,271 L 0.974*,272 T 0.842,273 G 0.588,280 R 0.743,282 S 0.716	66 G 0.994**,121 N 0.992**,132 L 0.992**,242 W 0.993**,253 L 0.988*,257 Q 0.985*,271 L 0.974*	66 G 0.994**,121 N 0.992**,132 L 0.992**,242 W 0.993**,253 L 0.988*,257 Q 0.985*,271 L 0.974*
cfl2	XP_013877559.1	Q9Y281	-2811.3	-2806.97	0.02099	60.196	8.65324	0.00326481	0.127882	0.999239	0.992771	19	0	0	2	2	2	2	2	2	70 T 0.999**,164 S 0.970*	70 T 0.999**,164 S 0.970*	70 T 0.999**,164 S 0.970*	70 T 0.999**,164 S 0.970*	70 T 0.999**,164 S 0.970*	70 T 0.999**,164 S 0.970*
col4a1	XP_013872969.1	P02462	-31798.7	-31785.5	0.03568	51.4405	26.2921	2.93e-07	0.000243307	0.951577	0.581328	19	0	2	15	4	4	0	7	2	385 L 0.995**,453 F 0.506,482 E 0.998**,554 A 0.702,1019 A 0.538,1049 K 0.717,1171 P 0.868	385 L 0.995**,482 E 0.998**	142 Y 0.847,237 R 0.568,313 P 0.927,338 S 0.986*,385 L 0.995**,438 I 0.989*,453 F 0.506,482 E 0.998**,554 A 0.702,720 Q 0.658,902 Q 0.549,971 Q 0.544,1019 A 0.538,1049 K 0.717,1171 P 0.868	383 L 0.995**,465 F 0.506,506 E 0.998**,578 A 0.702,1092 A 0.538,1200 K 0.717,1334 P 0.868	383 L 0.995**,506 E 0.998**	383 L 0.995**,506 E 0.998**
commd7	XP_013859384.1	Q86VX2	-4287.87	-4283.59	0.08426	310.129	8.56436	0.00342807	0.13179	0.989377	0.758263	18	0	0	5	2	4	2	5	2	129 L 0.983*,146 I 0.505,149 I 0.754,151 S 0.995**,213 K 0.511	129 L 0.983*,151 S 0.995**	129 L 0.983*,146 I 0.505,149 I 0.754,151 S 0.995**,213 K 0.511	107 L 0.983*,124 I 0.505,127 I 0.754,129 S 0.995**,190 K 0.511	107 L 0.983*,129 S 0.995**	107 L 0.983*,129 S 0.995**
ctif	XP_013864783.1	O43310	-9332.85	-9328.5	0.038	382.058	8.70944	0.00316567	0.125459	0.962015	0.467525	16	0	0	3	1	1	0	2	1	665 A 0.992**,718 S 0.554	665 A 0.992**	100 S 0.513,665 A 0.992**,718 S 0.554	600 A 0.992**,653 S 0.554	600 A 0.992**	600 A 0.992**
dhx8	XP_013888328.1	Q14562	-19032.4	-19025.5	0.01374	238.501	13.6629	0.000218736	0.0386949	0.973223	0.780802	19	0	0	2	2	2	2	2	2	1051 S 0.969*,1052 S 0.980*	1051 S 0.969*,1052 S 0.980*	1051 S 0.969*,1052 S 0.980*	966 S 0.969*,967 S 0.980*	966 S 0.969*,967 S 0.980*	966 S 0.969*,967 S 0.980*
dpagt1	XP_013862105.1	Q9H3H5	-7596	-7590.97	0.02006	258.179	10.0616	0.00151394	0.0929987	0.996026	0.963471	19	0	0	1	1	1	1	1	1	346 C 0.987*	346 C 0.987*	346 C 0.987*	339 C 0.987*	339 C 0.987*	339 C 0.987*
dusp10	XP_013870908.1	Q9Y6W6	-6077.32	-6072.62	0.02596	998.999	9.39322	0.00217789	0.106384	0.971997	0.745867	19	1	18	3	2	2	1	2	1	259 C 0.992**,321 R 0.623	259 C 0.992**	46 V 0.978*,259 C 0.992**,321 R 0.623	326 C 0.992**,388 R 0.623	326 C 0.992**	326 C 0.992**
dusp23	XP_013883670.1	Q9BVJ7	-3976.07	-3971.46	0.05445	10.4863	9.21425	0.00240138	0.109566	0.999016	0.726897	19	0	0	11	3	11	3	11	3	73 S 0.995**,85 C 0.993**,96 W 0.909,101 R 0.938,119 G 0.805,128 Q 0.518,135 Q 0.836,144 V 0.832,150 V 0.959*,151 R 0.582,180 L 0.624	73 S 0.995**,85 C 0.993**,150 V 0.959*	73 S 0.995**,85 C 0.993**,96 W 0.909,101 R 0.938,119 G 0.805,128 Q 0.518,135 Q 0.836,144 V 0.832,150 V 0.959*,151 R 0.582,180 L 0.624	10 S 0.995**,22 C 0.993**,33 W 0.909,38 R 0.938,56 G 0.805,65 Q 0.518,72 Q 0.836,81 V 0.832,87 V 0.959*,88 R 0.582,117 L 0.624	10 S 0.995**,22 C 0.993**,87 V 0.959*	22 C 0.993**,87 V 0.959*
eci2	XP_013886014.1	O75521	-6498.63	-6495.03	0.07255	32.1719	7.19981	0.00729114	0.18459	0.973687	0.459541	19	0	0	5	2	1	1	3	1	164 G 0.800,240 L 0.685,312 K 0.993**	312 K 0.993**	3 F 0.982*,48 G 0.682,164 G 0.800,240 L 0.685,312 K 0.993**	211 G 0.800,292 L 0.685,364 K 0.993**	364 K 0.993**	364 K 0.993**
egfr	XP_013884663.1	P00533	-22012.9	-22006.8	0.05025	6.96029	12.1152	0.000500134	0.0546462	0.981307	0.739605	18	0	0	15	5	10	3	7	1	391 S 0.509,482 L 0.783,524 H 0.933,642 V 0.533,734 M 0.662,969 T 0.985*,1002 R 0.730	969 T 0.985*	183 L 0.506,206 N 0.979*,317 L 0.985*,330 K 0.982*,391 S 0.509,443 V 0.559,482 L 0.783,524 H 0.933,642 V 0.533,734 M 0.662,969 T 0.985*,1002 R 0.730,1104 L 0.592,1126 R 0.970*,1138 P 0.692	387 S 0.509,472 L 0.783,530 H 0.933,659 V 0.533,751 M 0.662,985 T 0.985*,1018 R 0.730	985 T 0.985*	985 T 0.985*
emb	XP_013879689.1	Q6PCB8	-5949.18	-5945.54	0.10259	7.32072	7.27332	0.00699863	0.180997	0.901668	0.296591	19	3	37	6	1	2	0	3	1	136 T 0.985*,188 S 0.851,200 F 0.905	136 T 0.985*	136 T 0.985*,173 N 0.699,188 S 0.851,200 F 0.905,231 S 0.908,232 L 0.944	92 T 0.985*,159 S 0.851,174 F 0.905	92 T 0.985*	92 T 0.985*
ftsj2	XP_013879022.1	Q9UI43	-5526.29	-5521.93	0.07975	998.925	8.73491	0.00312175	0.125459	0.99031	0.799138	18	0	0	13	3	10	3	12	3	55 H 0.542,73 L 0.761,91 H 0.597,92 I 0.819,134 A 0.995**,138 H 0.571,159 G 0.993**,174 L 0.698,183 C 0.620,218 L 0.995**,222 R 0.635,234 A 0.534	134 A 0.995**,159 G 0.993**,218 L 0.995**	55 H 0.542,73 L 0.761,91 H 0.597,92 I 0.819,134 A 0.995**,138 H 0.571,159 G 0.993**,174 L 0.698,183 C 0.620,218 L 0.995**,222 R 0.635,234 A 0.534,258 Q 0.508	31 H 0.542,49 L 0.761,67 H 0.597,68 I 0.819,110 A 0.995**,114 H 0.571,135 G 0.993**,150 L 0.698,159 C 0.620,194 L 0.995**,198 R 0.635,210 A 0.534	110 A 0.995**,135 G 0.993**,194 L 0.995**	110 A 0.995**,135 G 0.993**,194 L 0.995**
gnpat	XP_013882025.1	O15228	-14754.8	-14750	0.05454	54.0665	9.54185	0.00200839	0.101439	0.984587	0.851219	19	0	0	5	2	4	1	5	2	57 E 0.997**,332 R 0.675,466 S 0.989*,520 T 0.577,556 S 0.793	57 E 0.997**,466 S 0.989*	57 E 0.997**,332 R 0.675,466 S 0.989*,520 T 0.577,556 S 0.793	54 E 0.997**,331 R 0.675,471 S 0.989*,527 T 0.577,566 S 0.793	54 E 0.997**,471 S 0.989*	54 E 0.997**,471 S 0.989*
gpd2	XP_013888373.1	P43304	-13511	-13506	0.03417	303.438	9.98016	0.00158236	0.0929987	0.992021	0.694666	18	0	0	6	2	1	0	2	1	129 M 0.968*,371 R 0.659	129 M 0.968*	112 S 0.646,125 R 0.999**,126 Q 0.874,128 W 0.889,129 M 0.968*,371 R 0.659	135 M 0.968*,355 R 0.659	135 M 0.968*	135 M 0.968*
grm2	XP_013864501.1	Q14832	-15794.4	-15790	0.02055	998.997	8.70538	0.00317272	0.125459	0.997502	0.842998	18	0	0	5	2	5	2	5	2	128 S 0.923,135 L 0.561,169 P 0.973*,170 G 0.569,178 R 0.998**	169 P 0.973*,178 R 0.998**	128 S 0.923,135 L 0.561,169 P 0.973*,170 G 0.569,178 R 0.998**	96 S 0.923,103 L 0.561,137 P 0.973*,138 G 0.569,146 R 0.998**	137 P 0.973*,146 R 0.998**	137 P 0.973*,146 R 0.998**
gtdc1	XP_013886127.1	Q4AE62	-7631.07	-7626.9	0.03935	16.6058	8.34817	0.00386076	0.137007	0.941425	0.507342	16	0	0	4	3	2	2	3	3	145 S 0.990*,548 Q 0.974*,609 R 0.996**	145 S 0.990*,548 Q 0.974*,609 R 0.996**	9 P 0.929,145 S 0.990*,548 Q 0.974*,609 R 0.996**	145 S 0.990*,281 Q 0.974*,347 R 0.996**	145 S 0.990*,281 Q 0.974*,347 R 0.996**	347 R 0.996**
hgh1	XP_013870774.1	Q9BTY7	-8676.93	-8672.3	0.07535	998.951	9.27287	0.00232574	0.108499	0.971973	0.80317	18	0	0	7	2	5	1	4	1	25 A 0.570,209 F 0.933,228 G 0.991**,273 R 0.591	228 G 0.991**	25 A 0.570,60 C 0.610,66 T 0.982*,69 L 0.780,209 F 0.933,228 G 0.991**,273 R 0.591	20 A 0.570,218 F 0.933,237 G 0.991**,282 R 0.591	237 G 0.991**	237 G 0.991**
hsd17b4	XP_013858080.1	P51659	-13863.8	-13857.4	0.05847	4.051	12.7534	0.000355354	0.04471	0.98702	0.877285	18	0	0	51	9	43	5	45	9	142 R 0.673,212 F 0.633,222 S 0.742,244 G 0.780,248 A 0.631,284 D 0.992**,298 H 0.994**,312 N 0.985*,313 A 0.709,331 I 0.524,338 L 0.775,353 F 0.582,361 T 0.564,380 S 0.747,387 H 0.611,395 I 0.935,398 K 0.992**,402 V 0.976*,406 S 0.667,418 L 0.660,419 L 0.720,420 I 0.716,423 S 0.995**,425 I 0.621,432 I 0.727,438 A 0.787,439 I 0.845,444 S 0.745,477 I 0.530,489 L 0.927,501 L 0.615,503 K 0.999**,526…	284 D 0.992**,298 H 0.994**,312 N 0.985*,398 K 0.992**,402 V 0.976*,423 S 0.995**,503 K 0.999**,566 T 0.996**,685 P 0.962*	26 D 0.558,64 Q 0.597,89 V 0.525,142 R 0.673,212 F 0.633,222 S 0.742,244 G 0.780,248 A 0.631,284 D 0.992**,298 H 0.994**,312 N 0.985*,313 A 0.709,331 I 0.524,338 L 0.775,353 F 0.582,361 T 0.564,366 T 0.834,367 V 0.509,380 S 0.747,387 H 0.611,395 I 0.935,398 K 0.992**,402 V 0.976*,406 S 0.667,418 L 0.660,419 L 0.720,420 I 0.716,423 S 0.995**,425 I 0.621,432 I 0.727,438 A 0.787,439 I 0.845,444 S 0.…	137 R 0.673,207 F 0.633,217 S 0.742,239 G 0.780,243 A 0.631,281 D 0.992**,298 H 0.994**,325 N 0.985*,326 A 0.709,344 I 0.524,351 L 0.775,367 F 0.582,375 T 0.564,395 S 0.747,402 H 0.611,410 I 0.935,413 K 0.992**,417 V 0.976*,421 S 0.667,433 L 0.660,434 L 0.720,435 I 0.716,438 S 0.995**,440 I 0.621,447 I 0.727,453 A 0.787,454 I 0.845,459 S 0.745,492 I 0.530,504 L 0.927,516 L 0.615,518 K 0.999**,541…	281 D 0.992**,298 H 0.994**,325 N 0.985*,413 K 0.992**,417 V 0.976*,438 S 0.995**,518 K 0.999**,581 T 0.996**,712 P 0.962*	281 D 0.992**,298 H 0.994**,325 N 0.985*,413 K 0.992**,417 V 0.976*,438 S 0.995**,518 K 0.999**,581 T 0.996**,712 P 0.962*
hspa4	XP_013864411.1	P34932	-15820.1	-15816	0.03543	999	8.08266	0.00446908	0.147267	0.996849	0.972184	19	0	0	3	1	3	1	3	1	245 V 0.964*,750 M 0.813,788 G 0.601	245 V 0.964*	245 V 0.964*,750 M 0.813,788 G 0.601	245 V 0.964*,745 M 0.813,783 G 0.601	245 V 0.964*	245 V 0.964*
itga1	XP_013861958.1	P56199	-26614	-26610.6	0.0742	998.999	6.974	0.00827022	0.198596	0.965684	0.660922	19	0	0	4	2	2	2	2	2	160 K 0.992**,351 L 0.966*	160 K 0.992**,351 L 0.966*	160 K 0.992**,257 D 0.685,351 L 0.966*,1080 L 0.834	95 K 0.992**,295 L 0.966*	95 K 0.992**,295 L 0.966*	95 K 0.992**,295 L 0.966*
kiaa0430	XP_013873982.1	Q9Y4F3	-25358.3	-25351.1	0.05412	1	14.3643	0.000150633	0.034746	0.964598	0.586039	15	0	0	13	2	6	1	4	1	845 E 0.514,1042 S 0.506,1073 A 0.524,1109 N 0.964*	1109 N 0.964*	181 C 0.509,248 I 0.510,253 F 0.521,497 S 0.530,623 S 0.935,845 E 0.514,1042 S 0.506,1073 A 0.524,1109 N 0.964*,1252 H 0.602,1562 A 0.980*,1565 R 0.505,1566 A 0.560	913 E 0.514,1119 S 0.506,1150 A 0.524,1186 N 0.964*	1186 N 0.964*	1186 N 0.964*
kif2c	XP_013887075.1	Q99661	-11501	-11495.8	0.05738	998.998	10.4642	0.00121713	0.0802143	0.922707	0.498666	17	2	33	6	4	2	2	2	1	207 N 0.940,344 C 0.983*	344 C 0.983*	23 W 0.956*,24 K 0.598,172 T 0.971*,207 N 0.940,344 C 0.983*,599 K 0.961*	269 N 0.940,406 C 0.983*	406 C 0.983*	406 C 0.983*
llph	XP_013859714.1	Q9BRT6	-2385.86	-2382.24	0.03218	13.3692	7.23688	0.00714211	0.18305	0.955234	0.732465	19	0	0	4	1	3	0	3	1	14 K 0.933,82 P 0.999**,101 I 0.832	82 P 0.999**	14 K 0.933,82 P 0.999**,101 I 0.832,107 Q 0.590	14 K 0.933,84 P 0.999**,103 I 0.832	84 P 0.999**	84 P 0.999**
LOC106511086	XP_013855284.1	Q9HCG8	-10983.1	-10979.2	0.01845	8.53908	7.656	0.00565838	0.162532	0.866653	0.351902	18	4	55	5	3	2	2	1	1	473 H 0.978*	473 H 0.978*	25 I 0.945,26 S 0.961*,218 L 0.624,473 H 0.978*,583 S 0.982*	363 H 0.978*	363 H 0.978*	363 H 0.978*
LOC106511963	XP_013856129.1	Q8NC60	-16124.5	-16120.8	0.08769	22.0739	7.29363	0.00691995	0.180997	0.963623	0.488245	19	0	0	11	2	9	1	6	2	671 L 0.768,742 F 0.987*,802 A 0.631,807 T 0.992**,825 R 0.941,846 E 0.509	742 F 0.987*,807 T 0.992**	671 L 0.768,742 F 0.987*,802 A 0.631,807 T 0.992**,825 R 0.941,846 E 0.509,917 K 0.809,925 Q 0.528,926 A 0.622,930 Q 0.545,931 K 0.855	13 L 0.768,94 F 0.987*,154 A 0.631,159 T 0.992**,177 R 0.941,198 E 0.509	94 F 0.987*,159 T 0.992**	94 F 0.987*,159 T 0.992**
LOC106513916	XP_013858434.1	Q8N9V3	-9307.12	-9303.42	0.06015	998.99	7.41204	0.00648	0.179336	0.958496	0.6019	19	2	8	5	2	2	1	1	1	87 V 0.977*	87 V 0.977*	87 V 0.977*,224 N 0.776,225 R 0.989*,241 I 0.940,269 V 0.925	60 V 0.977*	60 V 0.977*	60 V 0.977*
LOC106513943	XP_013858462.1	O60449	-37132.9	-37129.2	0.084	998.996	7.36088	0.00666581	0.179631	0.947968	0.689551	18	0	0	8	2	7	2	4	1	717 L 0.959*,752 N 0.894,1168 Q 0.523,1482 V 0.508	717 L 0.959*	363 S 0.972*,717 L 0.959*,720 A 0.703,752 N 0.894,808 I 0.636,1168 Q 0.523,1389 V 0.526,1482 V 0.508	799 L 0.959*,833 N 0.894,1317 Q 0.523,1674 V 0.508	799 L 0.959*	799 L 0.959*
LOC106514118	XP_013858683.1	Q6XPS3	-10644.4	-10640.5	0.05262	20.7891	7.83578	0.00512221	0.154857	0.987061	0.806673	19	0	0	2	2	1	1	2	2	110 V 0.979*,364 C 0.977*	110 V 0.979*,364 C 0.977*	110 V 0.979*,364 C 0.977*	127 V 0.979*,379 C 0.977*	127 V 0.979*,379 C 0.977*	127 V 0.979*,379 C 0.977*
LOC106515289	XP_013860459.1	Q86SG7	-4163.51	-4159.09	0.05597	255.576	8.82496	0.00297138	0.125459	0.9697	0.663731	16	0	0	3	1	2	0	2	1	170 Q 0.998**,188 T 0.905	170 Q 0.998**	131 W 0.616,170 Q 0.998**,188 T 0.905	132 Q 0.998**,151 T 0.905	132 Q 0.998**	132 Q 0.998**
LOC106515465	XP_013860743.1	Q17RN3	-7782.65	-7778.17	0.07853	13.4	8.94386	0.00278404	0.124294	0.938025	0.666647	19	0	8	3	2	2	1	1	1	177 T 0.991**	177 T 0.991**	75 L 0.938,129 S 0.971*,177 T 0.991**	167 T 0.991**	167 T 0.991**	167 T 0.991**
LOC106515665	XP_013861029.1	Q16540	-2989.67	-2985.59	0.0335	5.18831	8.1553	0.00429356	0.143765	0.983299	0.53587	19	0	0	25	8	17	5	11	3	81 K 0.722,84 V 0.997**,95 V 0.661,96 S 0.919,98 V 0.593,118 D 0.613,127 R 0.999**,128 S 0.712,134 M 0.862,138 S 0.999**,140 V 0.710	84 V 0.997**,127 R 0.999**,138 S 0.999**	61 H 0.930,65 H 0.983*,81 K 0.722,84 V 0.997**,95 V 0.661,96 S 0.919,98 V 0.593,118 D 0.613,127 R 0.999**,128 S 0.712,134 M 0.862,138 S 0.999**,140 V 0.710,150 G 0.922,151 K 0.830,163 K 0.798,166 P 0.999**,169 A 0.999**,171 D 0.749,172 L 0.956*,173 H 0.775,179 S 0.998**,184 L 0.873,190 K 0.830,195 D 0.780	37 K 0.722,40 V 0.997**,51 V 0.661,52 S 0.919,54 V 0.593,74 D 0.613,83 R 0.999**,84 S 0.712,90 M 0.862,94 S 0.999**,96 V 0.710	40 V 0.997**,83 R 0.999**,94 S 0.999**	40 V 0.997**,83 R 0.999**,94 S 0.999**
LOC106515712	XP_013861087.1	A8MQ07	-15093.4	-15089.7	0.03109	19.8671	7.35639	0.00668249	0.179631	0.977121	0.501459	19	0	0	10	2	2	1	6	2	633 P 0.604,663 V 0.980*,675 I 0.517,806 V 0.518,871 T 0.537,895 V 0.978*	663 V 0.980*,895 V 0.978*	63 S 0.572,465 L 0.521,510 Y 0.545,633 P 0.604,663 V 0.980*,675 I 0.517,722 L 0.556,806 V 0.518,871 T 0.537,895 V 0.978*	526 P 0.604,556 V 0.980*,568 I 0.517,675 V 0.518,740 T 0.537,764 V 0.978*	556 V 0.980*,764 V 0.978*	556 V 0.980*,764 V 0.978*
LOC106517021	XP_013863152.1	P50995	-7653.28	-7646.79	0.04817	23.0861	12.9706	0.000316413	0.0437916	0.907896	0.549789	18	1	22	5	3	1	1	4	3	302 C 0.992**,364 G 0.648,386 P 0.993**,539 S 0.993**	302 C 0.992**,386 P 0.993**,539 S 0.993**	213 A 0.544,302 C 0.992**,364 G 0.648,386 P 0.993**,539 S 0.993**	266 C 0.992**,328 G 0.648,350 P 0.993**,503 S 0.993**	266 C 0.992**,350 P 0.993**,503 S 0.993**	266 C 0.992**,350 P 0.993**,503 S 0.993**
LOC106517251	XP_013863446.1	P14618	-10693.1	-10688.4	0.01656	90.8462	9.5242	0.0020278	0.101439	0.991256	0.615255	19	0	0	3	1	3	1	3	1	691 K 0.883,699 K 0.958*,720 G 0.537	699 K 0.958*	691 K 0.883,699 K 0.958*,720 G 0.537	393 K 0.883,401 K 0.958*,428 G 0.537	401 K 0.958*	401 K 0.958*
LOC106518743	XP_013865593.1	Q9HC52	-4620.07	-4615.17	0.04106	14.1322	9.8055	0.0017399	0.0947558	0.903674	0.483566	19	3	35	9	4	9	4	9	4	4 P 0.521,9 H 0.976*,15 G 0.992**,17 E 0.989*,19 K 0.779,23 K 0.779,25 K 0.983*,26 I 0.736,37 P 0.561	9 H 0.976*,15 G 0.992**,17 E 0.989*,25 K 0.983*	4 P 0.521,9 H 0.976*,15 G 0.992**,17 E 0.989*,19 K 0.779,23 K 0.779,25 K 0.983*,26 I 0.736,37 P 0.561	4 P 0.521,9 H 0.976*,15 G 0.992**,17 E 0.989*,19 K 0.779,23 K 0.779,25 K 0.983*,26 I 0.736,37 P 0.561	9 H 0.976*,15 G 0.992**,17 E 0.989*,25 K 0.983*	9 H 0.976*,15 G 0.992**,17 E 0.989*,25 K 0.983*
LOC106518830	XP_013865701.1	Q9P2E7	-16288.7	-16283	0.02131	19.2267	11.4451	0.000716822	0.0621533	0.992201	0.767257	18	0	0	11	3	10	2	4	1	428 E 0.998**,438 M 0.855,448 T 0.541,632 I 0.807	428 E 0.998**	20 I 0.862,170 S 0.644,183 F 0.538,428 E 0.998**,438 M 0.855,448 T 0.541,504 T 0.994**,598 T 0.895,632 I 0.807,638 V 0.529,891 T 0.991**	409 E 0.998**,419 M 0.855,429 T 0.541,614 I 0.807	409 E 0.998**	409 E 0.998**
LOC106519464	XP_013866618.1	Q99715	-56206.7	-56196.4	0.06811	37.8564	20.518	5.91e-06	0.00350369	0.961	0.349489	17	0	0	58	5	22	2	26	2	1188 T 0.580,1446 I 0.531,1481 S 0.556,1578 V 0.513,1579 N 0.563,1590 S 0.598,1612 A 0.622,1675 P 0.608,1733 L 0.591,1741 E 0.509,1743 D 0.990*,1746 V 0.517,1760 M 0.563,1762 R 0.586,1873 L 0.545,1946 M 0.722,1947 Q 0.585,1967 I 0.734,2021 F 0.569,2040 A 0.541,2181 D 0.535,2252 L 0.560,2296 A 0.574,2307 M 0.793,2323 M 0.983*,2359 P 0.608	1743 D 0.990*,2323 M 0.983*	110 T 0.615,266 R 0.570,269 K 0.979*,317 T 0.614,347 S 0.574,406 S 0.979*,419 L 0.591,439 N 0.542,441 P 0.547,447 N 0.507,662 E 0.508,663 S 0.557,713 L 0.618,767 L 0.502,877 I 0.521,961 L 0.592,965 E 0.502,1015 S 0.502,1045 A 0.570,1056 E 0.515,1137 E 0.509,1188 T 0.580,1215 E 0.555,1446 I 0.531,1481 S 0.556,1578 V 0.513,1579 N 0.563,1590 S 0.598,1612 A 0.622,1675 P 0.608,1728 S 0.981*,1729 S 0.5…	1401 T 0.580,1667 I 0.531,1709 S 0.556,1790 V 0.513,1791 N 0.563,1802 S 0.598,1824 A 0.622,1896 P 0.608,2084 L 0.591,2092 E 0.509,2094 D 0.990*,2097 V 0.517,2111 M 0.563,2113 R 0.586,2226 L 0.545,2298 M 0.722,2299 Q 0.585,2322 I 0.734,2374 F 0.569,2393 A 0.541,2531 D 0.535,2602 L 0.560,2646 A 0.574,2657 M 0.793,2673 M 0.983*,2709 P 0.608	2094 D 0.990*,2673 M 0.983*	2094 D 0.990*,2673 M 0.983*
LOC106520361	XP_013867850.1	Q13740	-13152.7	-13147.7	0.10956	8.28103	9.9516	0.0016071	0.0929987	0.951591	0.63052	19	0	0	10	2	6	1	4	1	76 S 0.965*,270 M 0.879,429 E 0.653,528 L 0.728	76 S 0.965*	76 S 0.965*,116 R 0.781,270 M 0.879,343 H 0.857,353 S 0.629,382 T 0.901,387 K 0.984*,429 E 0.653,458 V 0.807,528 L 0.728	32 S 0.965*,271 M 0.879,450 E 0.653,544 L 0.728	32 S 0.965*	32 S 0.965*
LOC106522699	XP_013871282.1	Q9Y5Z4	-6196	-6191.85	0.07836	998.99	8.31036	0.00394196	0.138704	0.977147	0.493817	19	0	0	4	1	1	1	1	1	237 F 0.989*	237 F 0.989*	112 R 0.582,237 F 0.989*,337 V 0.896,394 E 0.506	145 F 0.989*	145 F 0.989*	145 F 0.989*
LOC106522991	XP_013871722.1	O43295	-16091.4	-16087	0.0447	253.821	8.77509	0.00305372	0.125459	0.985474	0.586014	17	0	0	6	1	5	1	4	1	197 T 0.518,715 S 0.528,787 T 0.719,850 T 0.968*	850 T 0.968*	197 T 0.518,263 F 0.606,715 S 0.528,787 T 0.719,850 T 0.968*,960 L 0.557	189 T 0.518,608 S 0.528,679 T 0.719,727 T 0.968*	727 T 0.968*	727 T 0.968*
LOC106523691	XP_013872669.1	P12956	-13913.2	-13908.5	0.05458	253.702	9.31795	0.0022692	0.107151	0.997013	0.896068	19	0	0	5	2	5	2	3	1	274 D 0.994**,410 K 0.950,466 I 0.540	274 D 0.994**	76 A 0.996**,198 M 0.609,274 D 0.994**,410 K 0.950,466 I 0.540	205 D 0.994**,342 K 0.950,392 I 0.540	205 D 0.994**	205 D 0.994**
LOC106523942	XP_013872980.1	P57059	-12416.4	-12412.7	0.03044	27.8872	7.56653	0.00594622	0.169101	0.972636	0.716603	19	0	0	7	2	5	2	4	2	128 T 0.972*,283 I 0.722,284 S 0.643,534 N 0.955*	128 T 0.972*,534 N 0.955*	128 T 0.972*,283 I 0.722,284 S 0.643,522 I 0.604,534 N 0.955*,668 L 0.571,753 L 0.525	126 T 0.972*,281 I 0.722,282 S 0.643,540 N 0.955*	126 T 0.972*,540 N 0.955*	126 T 0.972*,540 N 0.955*
LOC106524088	XP_013873196.1	P11387	-12653	-12647.5	0.02226	37.7164	10.8891	0.000967321	0.0730239	0.983816	0.700053	18	0	0	5	3	4	3	4	3	216 S 0.576,414 K 0.983*,416 H 0.977*,473 K 0.984*	414 K 0.983*,416 H 0.977*,473 K 0.984*	216 S 0.576,414 K 0.983*,416 H 0.977*,473 K 0.984*,768 H 0.842	187 S 0.576,385 K 0.983*,387 H 0.977*,444 K 0.984*	385 K 0.983*,387 H 0.977*,444 K 0.984*	385 K 0.983*,387 H 0.977*,444 K 0.984*
LOC106524288	XP_013873483.1	Q14203	-21856.7	-21852.3	0.02925	998.998	8.80114	0.00301043	0.125459	0.978912	0.706705	19	0	0	4	1	1	0	1	1	293 T 0.951*	293 T 0.951*	69 S 0.949,293 T 0.951*,1091 S 0.935,1172 G 0.612	330 T 0.951*	330 T 0.951*	330 T 0.951*
LOC106524618	XP_013873941.1	O60716	-16698	-16694.3	0.05248	4.33466	7.45586	0.00632303	0.177387	0.975455	0.719564	16	0	0	19	7	18	7	8	4	245 T 0.594,544 L 0.968*,666 S 0.974*,679 S 0.995**,739 V 0.549,767 V 0.927,793 S 0.994**,818 S 0.629	544 L 0.968*,666 S 0.974*,679 S 0.995**,793 S 0.994**	195 L 0.503,227 A 0.578,245 T 0.594,342 L 0.581,535 Q 0.501,538 A 0.678,544 L 0.968*,666 S 0.974*,679 S 0.995**,739 V 0.549,767 V 0.927,793 S 0.994**,818 S 0.629,825 S 0.979*,832 R 0.997**,875 A 0.942,879 S 0.565,880 V 0.535,899 S 0.997**	193 T 0.594,505 L 0.968*,627 S 0.974*,643 S 0.995**,703 V 0.549,731 V 0.927,757 S 0.994**,782 S 0.629	505 L 0.968*,627 S 0.974*,643 S 0.995**,757 S 0.994**	505 L 0.968*,627 S 0.974*,643 S 0.995**,757 S 0.994**
LOC106525980	XP_013875842.1	P16219	-7562.47	-7555.86	0.03267	287.719	13.2216	0.000276742	0.0396218	0.988465	0.687191	19	0	0	2	2	2	2	2	2	324 A 0.983*,375 S 0.992**	324 A 0.983*,375 S 0.992**	324 A 0.983*,375 S 0.992**	345 A 0.983*,396 S 0.992**	345 A 0.983*,396 S 0.992**	345 A 0.983*
LOC106526526	XP_013876603.1	P09758	-6125.32	-6121.8	0.08132	79.4002	7.03512	0.00799	0.197192	0.918622	0.509251	18	0	5	4	1	0	0	3	1	198 S 0.968*,255 T 0.921,296 A 0.635	198 S 0.968*	176 N 0.911,198 S 0.968*,255 T 0.921,296 A 0.635	133 S 0.968*,206 T 0.921,254 A 0.635	133 S 0.968*	133 S 0.968*
LOC106526797	XP_013876935.1	Q9NP72	-3544.94	-3540.02	0.01333	17.0733	9.84205	0.00170567	0.0944259	0.979835	0.754089	19	0	0	2	2	2	2	2	2	38 E 0.992**,189 P 0.999**	38 E 0.992**,189 P 0.999**	38 E 0.992**,189 P 0.999**	35 E 0.992**,127 P 0.999**	35 E 0.992**,127 P 0.999**	35 E 0.992**,127 P 0.999**
LOC106527102	XP_013877322.1	O75907	-8942.52	-8937.23	0.04388	25.8951	10.5886	0.00113789	0.0774509	0.95823	0.656596	16	0	0	5	2	2	2	4	2	146 I 0.621,151 G 0.517,287 R 1.000**,288 K 0.999**	287 R 1.000**,288 K 0.999**	13 S 0.606,146 I 0.621,151 G 0.517,287 R 1.000**,288 K 0.999**	162 I 0.621,167 G 0.517,314 R 1.000**,315 K 0.999**	314 R 1.000**,315 K 0.999**	314 R 1.000**,315 K 0.999**
LOC106529858	XP_013880831.1	Q9UH65	-12170.6	-12167	0.04151	999	7.26824	0.00701844	0.180997	0.995862	0.914463	19	0	0	2	1	2	1	2	1	300 T 0.743,321 A 0.978*	321 A 0.978*	300 T 0.743,321 A 0.978*	282 T 0.743,303 A 0.978*	303 A 0.978*	303 A 0.978*
LOC106530247	XP_013881282.1	Q01813	-10953.1	-10938.6	0.02534	999	28.9743	7.3e-08	7.58e-05	0.993292	0.902869	15	0	0	14	6	12	5	13	6	246 H 0.995**,444 G 0.976*,496 F 0.537,498 S 0.998**,508 H 0.860,514 I 0.583,517 C 0.995**,518 V 0.651,524 S 0.997**,527 V 0.590,530 T 0.529,544 V 0.994**,768 T 0.874	246 H 0.995**,444 G 0.976*,498 S 0.998**,517 C 0.995**,524 S 0.997**,544 V 0.994**	15 A 0.614,246 H 0.995**,444 G 0.976*,496 F 0.537,498 S 0.998**,508 H 0.860,514 I 0.583,517 C 0.995**,518 V 0.651,524 S 0.997**,527 V 0.590,530 T 0.529,544 V 0.994**,768 T 0.874	256 H 0.995**,461 G 0.976*,511 F 0.537,513 S 0.998**,523 H 0.860,529 I 0.583,532 C 0.995**,533 V 0.651,539 S 0.997**,542 V 0.590,545 T 0.529,559 V 0.994**,747 T 0.874	256 H 0.995**,461 G 0.976*,513 S 0.998**,532 C 0.995**,539 S 0.997**,559 V 0.994**	256 H 0.995**,461 G 0.976*,513 S 0.998**,532 C 0.995**,559 V 0.994**
LOC106530485	XP_013881570.1	P05107	-13718.3	-13712.2	0.07378	725.246	12.1691	0.000485887	0.0545244	0.93326	0.460594	18	1	21	3	2	1	1	3	2	347 V 0.999**,663 F 0.557,686 S 0.952*	347 V 0.999**,686 S 0.952*	347 V 0.999**,663 F 0.557,686 S 0.952*	231 V 0.999**,604 F 0.557,627 S 0.952*	231 V 0.999**,627 S 0.952*	231 V 0.999**,627 S 0.952*
LOC106531321	XP_013882606.1	Q9NQS3	-2865.87	-2857.92	0.07784	639.469	15.911	6.64e-05	0.0196903	0.900324	0.473182	10	1	10	17	5	9	3	3	1	69 T 0.588,172 V 0.526,177 A 0.977*	177 A 0.977*	5 L 0.944,57 G 0.583,69 T 0.588,87 K 0.710,122 N 0.638,131 T 0.843,132 M 0.772,172 V 0.526,177 A 0.977*,240 C 0.829,242 L 0.651,243 C 0.997**,244 K 0.997**,245 I 0.911,246 C 0.995**,247 E 0.989*,248 M 0.660	79 T 0.588,207 V 0.526,212 A 0.977*	212 A 0.977*	212 A 0.977*
LOC106533439	XP_013885181.1	Q15391	-6609.53	-6605.61	0.05215	21.7718	7.84935	0.00508	0.154857	0.95296	0.763786	13	0	0	3	2	2	2	2	1	164 S 0.759,217 X 0.989*	217 X 0.989*	164 S 0.759,217 X 0.989*,296 T 0.983*	193 S 0.759,246 X 0.989*	246 X 0.989*	246 X 0.989*
LOC106534055	XP_013886023.1	Q08554	-18684.7	-18680	0.08897	253.742	9.39915	0.00217086	0.106384	0.927483	0.714694	17	0	0	3	1	2	0	3	1	124 W 0.984*,317 D 0.690,595 A 0.643	124 W 0.984*	124 W 0.984*,317 D 0.690,595 A 0.643	160 W 0.984*,385 D 0.690,685 A 0.643	160 W 0.984*	160 W 0.984*
LOC106534680	XP_013886840.1	Q6ICB0	-2742.47	-2738.05	0.08696	28.9136	8.83252	0.0029591	0.125459	0.991937	0.917429	14	0	0	4	1	4	1	4	1	46 L 0.984*,109 Q 0.622,114 S 0.740,147 L 0.677	46 L 0.984*	46 L 0.984*,109 Q 0.622,114 S 0.740,147 L 0.677	46 L 0.984*,105 Q 0.622,110 S 0.740,143 L 0.677	46 L 0.984*	46 L 0.984*
LOC106535187	XP_013887582.1	P26006	-16957.5	-16954	0.09372	64.4805	6.97301	0.00827483	0.198596	0.929487	0.575121	15	1	14	3	1	1	0	3	1	217 T 0.930,239 I 0.673,349 S 0.972*	349 S 0.972*	217 T 0.930,239 I 0.673,349 S 0.972*	252 T 0.930,276 I 0.673,401 S 0.972*	401 S 0.972*	401 S 0.972*
LOC106535492	XP_013887957.1	P06737	-17107.6	-17100.8	0.02102	198.288	13.6318	0.000222386	0.0386949	0.99513	0.865647	19	0	0	5	3	4	2	4	2	266 R 0.809,311 T 0.972*,602 I 0.969*,661 L 0.645	311 T 0.972*,602 I 0.969*	266 R 0.809,311 T 0.972*,602 I 0.969*,661 L 0.645,828 K 0.994**	215 R 0.809,260 T 0.972*,558 I 0.969*,617 L 0.645	260 T 0.972*,558 I 0.969*	260 T 0.972*,558 I 0.969*
LOC106536526	XP_013889274.1	P12814	-12030.5	-12025.5	0.02216	138.506	10.0443	0.00152819	0.0929987	0.998703	0.98941	17	0	0	3	1	3	1	3	1	529 S 0.991**,608 E 0.777,820 N 0.929	529 S 0.991**	529 S 0.991**,608 E 0.777,820 N 0.929	412 S 0.991**,491 E 0.777,703 N 0.929	412 S 0.991**	412 S 0.991**
LOC106536599	XP_013889362.1	Q12756	-23140.8	-23112.9	0.01826	161.531	55.6915	0	0	0.99314	0.795135	14	0	0	30	17	25	14	11	5	171 T 0.799,172 S 0.998**,183 I 0.701,198 G 0.998**,208 E 0.999**,224 S 0.986*,225 S 0.988*,239 R 0.875,240 R 0.647,261 S 0.623,364 I 0.602	172 S 0.998**,198 G 0.998**,208 E 0.999**,224 S 0.986*,225 S 0.988*	20 L 0.695,22 R 0.736,23 N 0.560,24 A 0.963*,31 Q 0.994**,36 C 0.987*,50 N 0.998**,58 G 0.993**,63 T 0.708,74 E 0.998**,122 K 0.866,126 G 0.587,142 E 0.781,144 S 0.999**,146 P 0.998**,155 S 0.993**,171 T 0.799,172 S 0.998**,183 I 0.701,198 G 0.998**,208 E 0.999**,224 S 0.986*,225 S 0.988*,239 R 0.875,240 R 0.647,261 S 0.623,292 Q 0.956*,293 S 0.993**,364 I 0.602,1870 D 0.988*	161 T 0.799,162 S 0.998**,173 I 0.701,188 G 0.998**,198 E 0.999**,214 S 0.986*,215 S 0.988*,229 R 0.875,230 R 0.647,258 S 0.623,323 I 0.602	162 S 0.998**,188 G 0.998**,198 E 0.999**,214 S 0.986*,215 S 0.988*	162 S 0.998**,188 G 0.998**,198 E 0.999**,214 S 0.986*,215 S 0.988*
lrpprc	XP_013886428.1	P42704	-33433.6	-33425.1	0.0979	2.49803	17.0876	3.57e-05	0.0134729	0.972936	0.763065	19	0	0	132	23	82	12	97	19	175 D 0.966*,182 N 0.529,189 H 0.520,195 I 0.924,232 F 0.576,262 E 0.624,282 T 0.719,331 E 0.544,332 S 0.693,376 Q 0.883,383 S 0.534,397 L 0.556,402 V 0.984*,411 T 0.950*,412 T 0.983*,418 E 0.557,445 K 0.523,459 L 0.679,477 A 0.541,502 F 0.558,506 L 0.558,516 Q 0.839,571 S 0.971*,574 L 0.542,576 V 0.695,618 T 0.600,623 C 0.539,624 E 0.525,627 L 0.558,661 R 0.582,664 C 0.569,730 H 0.526,733 R 0.53…	175 D 0.966*,402 V 0.984*,411 T 0.950*,412 T 0.983*,571 S 0.971*,738 F 0.952*,794 Y 0.971*,801 S 0.955*,917 S 0.982*,920 Y 0.992**,940 N 0.975*,1097 C 0.967*,1126 S 0.950*,1185 S 0.977*,1240 N 0.968*,1252 G 0.955*,1297 S 0.993**,1320 M 0.952*,1348 K 0.966*	80 T 0.679,88 H 0.586,90 H 0.554,101 V 0.573,114 E 0.551,127 Q 0.592,134 L 0.965*,136 N 0.924,150 S 0.934,175 D 0.966*,182 N 0.529,189 H 0.520,195 I 0.924,232 F 0.576,262 E 0.624,282 T 0.719,331 E 0.544,332 S 0.693,376 Q 0.883,383 S 0.534,397 L 0.556,402 V 0.984*,411 T 0.950*,412 T 0.983*,418 E 0.557,428 I 0.833,439 T 0.946,445 K 0.523,459 L 0.679,477 A 0.541,502 F 0.558,506 L 0.558,516 Q 0.839,5…	104 D 0.966*,111 N 0.529,118 H 0.520,124 I 0.924,161 F 0.576,191 E 0.624,211 T 0.719,261 E 0.544,262 S 0.693,304 Q 0.883,311 S 0.534,328 L 0.556,333 V 0.984*,342 T 0.950*,343 T 0.983*,349 E 0.557,378 K 0.523,392 L 0.679,410 A 0.541,435 F 0.558,439 L 0.558,449 Q 0.839,504 S 0.971*,507 L 0.542,509 V 0.695,566 T 0.600,571 C 0.539,572 E 0.525,583 L 0.558,619 R 0.582,622 C 0.569,688 H 0.526,691 R 0.53…	104 D 0.966*,333 V 0.984*,342 T 0.950*,343 T 0.983*,504 S 0.971*,696 F 0.952*,752 Y 0.971*,759 S 0.955*,888 S 0.982*,891 Y 0.992**,911 N 0.975*,1082 C 0.967*,1111 S 0.950*,1181 S 0.977*,1241 N 0.968*,1253 G 0.955*,1318 S 0.993**,1338 M 0.952*,1366 K 0.966*	104 D 0.966*,333 V 0.984*,342 T 0.950*,343 T 0.983*,504 S 0.971*,696 F 0.952*,752 Y 0.971*,759 S 0.955*,888 S 0.982*,891 Y 0.992**,911 N 0.975*,1082 C 0.967*,1111 S 0.950*,1181 S 0.977*,1241 N 0.968*,1253 G 0.955*,1318 S 0.993**,1338 M 0.952*,1366 K 0.966*
lrrc1	XP_013872280.1	Q9BTT6	-11916.5	-11912.3	0.06581	998.999	8.47619	0.00359825	0.133392	0.977718	0.507425	19	0	0	2	1	2	1	2	1	233 V 0.994**,391 A 0.519	233 V 0.994**	233 V 0.994**,391 A 0.519	231 V 0.994**,392 A 0.519	231 V 0.994**	231 V 0.994**
mcmbp	XP_013887476.1	Q9BTE3	-13535.7	-13531.7	0.07095	234.078	7.88052	0.00499701	0.154857	0.993923	0.943376	18	0	0	7	1	7	1	5	1	103 R 0.982*,349 R 0.590,383 V 0.527,400 L 0.564,617 L 0.565	103 R 0.982*	103 R 0.982*,272 S 0.938,349 R 0.590,383 V 0.527,400 L 0.564,529 A 0.918,617 L 0.565	102 R 0.982*,342 R 0.590,376 V 0.527,395 L 0.564,609 L 0.565	102 R 0.982*	102 R 0.982*
mdga1	XP_013875970.1	Q8NFP4	-15922.5	-15918.4	0.05677	998.997	8.25459	0.0040649	0.140646	0.980264	0.663847	17	0	0	22	3	11	2	13	2	311 K 0.550,313 T 0.537,340 G 0.562,637 S 0.596,651 T 0.569,652 S 0.646,693 S 0.962*,708 M 0.516,722 I 0.552,726 I 0.602,808 F 0.997**,899 V 0.528,905 V 0.582	693 S 0.962*,808 F 0.997**	64 Q 0.667,195 F 0.523,311 K 0.550,313 T 0.537,340 G 0.562,393 T 0.580,443 V 0.544,452 N 0.533,453 I 0.518,637 S 0.596,651 T 0.569,652 S 0.646,683 T 0.528,693 S 0.962*,708 M 0.516,722 I 0.552,726 I 0.602,731 V 0.966*,808 F 0.997**,848 M 0.694,899 V 0.528,905 V 0.582	274 K 0.550,276 T 0.537,303 G 0.562,632 S 0.596,646 T 0.569,647 S 0.646,695 S 0.962*,710 M 0.516,724 I 0.552,728 I 0.602,794 F 0.997**,878 V 0.528,884 V 0.582	695 S 0.962*,794 F 0.997**	695 S 0.962*,794 F 0.997**
mrpl15	XP_013863769.1	Q9P015	-6132.34	-6126.99	0.04278	4.79449	10.7003	0.00107117	0.0758048	0.996994	0.9325	18	0	0	17	8	8	4	6	3	172 T 0.966*,174 I 0.640,187 A 0.986*,191 S 0.603,197 I 1.000**,273 L 0.621	172 T 0.966*,187 A 0.986*,197 I 1.000**	4 C 0.650,10 N 0.978*,13 V 0.527,24 C 0.997**,26 S 0.678,50 S 0.999**,55 T 0.999**,59 G 0.506,87 A 0.561,111 T 0.646,172 T 0.966*,174 I 0.640,187 A 0.986*,191 S 0.603,197 I 1.000**,208 S 0.978*,273 L 0.621	173 T 0.966*,175 I 0.640,188 A 0.986*,192 S 0.603,198 I 1.000**,274 L 0.621	173 T 0.966*,188 A 0.986*,198 I 1.000**	173 T 0.966*,188 A 0.986*,198 I 1.000**
mrpl37	XP_013889445.1	Q9BZE1	-8132.66	-8128.47	0.07486	5.08959	8.38977	0.00377338	0.136322	0.951625	0.433255	19	1	17	30	7	12	4	15	2	57 V 0.615,64 I 0.618,89 H 0.995**,92 F 0.905,107 T 0.794,131 V 0.659,133 G 0.837,137 G 0.745,153 R 0.674,187 I 0.636,190 S 0.765,194 L 0.762,206 I 0.586,209 A 0.998**,222 R 0.569	89 H 0.995**,209 A 0.998**	46 G 0.996**,57 V 0.615,64 I 0.618,89 H 0.995**,92 F 0.905,96 K 0.730,97 I 0.709,101 S 0.994**,102 V 0.995**,106 I 0.721,107 T 0.794,111 N 0.726,117 D 0.625,121 L 0.997**,131 V 0.659,133 G 0.837,137 G 0.745,139 S 0.667,145 D 0.642,153 R 0.674,187 I 0.636,190 S 0.765,194 L 0.762,206 I 0.586,209 A 0.998**,222 R 0.569,401 E 0.673,406 Q 0.994**,427 A 0.842,482 M 0.665	66 V 0.615,73 I 0.618,98 H 0.995**,101 F 0.905,123 T 0.794,219 V 0.659,221 G 0.837,225 G 0.745,240 R 0.674,274 I 0.636,277 S 0.765,281 L 0.762,295 I 0.586,298 A 0.998**,317 R 0.569	98 H 0.995**,298 A 0.998**	98 H 0.995**,298 A 0.998**
mrps24	XP_013876437.1	Q96EL2	-3434.77	-3430.53	0.05345	5.96309	8.49413	0.00356295	0.133392	0.963415	0.678521	19	0	0	15	7	12	6	13	7	74 F 0.995**,86 R 0.528,112 L 0.997**,126 I 0.567,130 S 0.996**,131 F 0.630,132 F 0.989*,137 S 0.996**,141 M 0.987*,158 S 0.677,163 V 0.532,168 S 0.999**,170 T 0.666	74 F 0.995**,112 L 0.997**,130 S 0.996**,132 F 0.989*,137 S 0.996**,141 M 0.987*,168 S 0.999**	43 G 0.546,47 Q 0.649,74 F 0.995**,86 R 0.528,112 L 0.997**,126 I 0.567,130 S 0.996**,131 F 0.630,132 F 0.989*,137 S 0.996**,141 M 0.987*,158 S 0.677,163 V 0.532,168 S 0.999**,170 T 0.666	69 F 0.995**,81 R 0.528,107 L 0.997**,121 I 0.567,125 S 0.996**,126 F 0.630,127 F 0.989*,132 S 0.996**,136 M 0.987*,153 S 0.677,158 V 0.532,163 S 0.999**,165 T 0.666	69 F 0.995**,107 L 0.997**,125 S 0.996**,127 F 0.989*,132 S 0.996**,136 M 0.987*,163 S 0.999**	69 F 0.995**,107 L 0.997**,125 S 0.996**,127 F 0.989*,132 S 0.996**,136 M 0.987*,163 S 0.999**
mrps5	XP_013882818.1	P82675	-6771.83	-6766.52	0.06906	3.8223	10.6234	0.00111667	0.0772734	0.97019	0.709932	17	0	4	54	8	30	5	21	1	72 K 0.692,77 D 0.711,82 G 0.770,90 S 0.891,93 R 0.755,96 A 0.786,97 N 0.627,100 I 0.622,119 M 0.627,121 A 0.775,122 H 0.759,160 N 0.998**,166 I 0.677,195 K 0.682,197 S 0.605,218 H 0.606,220 K 0.733,234 F 0.804,235 T 0.552,245 V 0.900,246 Q 0.734	160 N 0.998**	60 S 0.753,68 N 0.500,70 I 0.969*,72 K 0.692,77 D 0.711,82 G 0.770,90 S 0.891,93 R 0.755,96 A 0.786,97 N 0.627,100 I 0.622,119 M 0.627,121 A 0.775,122 H 0.759,129 K 0.685,141 F 0.997**,142 M 0.673,145 G 0.923,148 R 0.625,149 F 0.933,157 S 0.870,160 N 0.998**,166 I 0.677,195 K 0.682,197 S 0.605,218 H 0.606,220 K 0.733,221 L 0.887,230 V 0.809,231 F 0.865,234 F 0.804,235 T 0.552,245 V 0.900,246 Q 0.…	93 K 0.692,98 D 0.711,103 G 0.770,111 S 0.891,114 R 0.755,117 A 0.786,118 N 0.627,121 I 0.622,139 M 0.627,141 A 0.775,142 H 0.759,190 N 0.998**,215 I 0.677,244 K 0.682,246 S 0.605,274 H 0.606,276 K 0.733,287 F 0.804,288 T 0.552,298 V 0.900,299 Q 0.734	190 N 0.998**	190 N 0.998**
mrps9	XP_013871559.1	P82933	-7857.77	-7853.85	0.05441	3.51482	7.82706	0.00514697	0.154857	0.988658	0.879664	17	0	0	24	8	18	5	19	6	75 T 0.612,83 K 0.631,95 N 0.985*,99 H 0.935,109 I 0.762,152 K 0.837,198 T 0.987*,219 V 0.983*,223 K 0.556,227 K 0.709,244 S 0.997**,271 P 0.964*,273 I 0.696,277 H 0.763,278 E 0.578,279 P 0.784,296 C 0.648,364 P 0.666,366 L 0.994**	95 N 0.985*,198 T 0.987*,219 V 0.983*,244 S 0.997**,271 P 0.964*,366 L 0.994**	6 A 0.645,8 F 0.770,35 V 0.984*,37 K 0.561,45 A 0.996**,75 T 0.612,83 K 0.631,95 N 0.985*,99 H 0.935,109 I 0.762,152 K 0.837,198 T 0.987*,219 V 0.983*,223 K 0.556,227 K 0.709,244 S 0.997**,271 P 0.964*,273 I 0.696,277 H 0.763,278 E 0.578,279 P 0.784,296 C 0.648,364 P 0.666,366 L 0.994**	82 T 0.612,90 K 0.631,102 N 0.985*,106 H 0.935,116 I 0.762,159 K 0.837,210 T 0.987*,231 V 0.983*,235 K 0.556,239 K 0.709,256 S 0.997**,283 P 0.964*,285 I 0.696,289 H 0.763,290 E 0.578,291 P 0.784,308 C 0.648,376 P 0.666,378 L 0.994**	102 N 0.985*,210 T 0.987*,231 V 0.983*,256 S 0.997**,283 P 0.964*,378 L 0.994**	102 N 0.985*,210 T 0.987*,231 V 0.983*,256 S 0.997**,283 P 0.964*
nans	XP_013878937.1	Q9NR45	-6965.54	-6959.63	0.04109	501.146	11.8255	0.000584	0.0591668	0.999837	0.998538	18	0	0	8	2	8	2	8	2	4 T 0.710,35 K 0.849,171 I 0.766,245 A 0.998**,256 K 0.999**,260 E 0.791,271 I 0.838,276 N 0.928	245 A 0.998**,256 K 0.999**	4 T 0.710,35 K 0.849,171 I 0.766,245 A 0.998**,256 K 0.999**,260 E 0.791,271 I 0.838,276 N 0.928	4 T 0.710,35 K 0.849,171 I 0.766,245 A 0.998**,256 K 0.999**,260 E 0.791,271 I 0.838,276 N 0.928	245 A 0.998**,256 K 0.999**	245 A 0.998**,256 K 0.999**
ndufa8	XP_013859303.1	P51970	-3280.28	-3273.29	0.02793	16.4038	13.9779	0.000184977	0.0365726	0.993471	0.949429	19	0	0	11	7	7	4	6	3	88 V 0.566,92 G 0.977*,94 Q 0.568,142 C 0.985*,153 F 0.530,154 T 0.989*	92 G 0.977*,142 C 0.985*,154 T 0.989*	88 V 0.566,92 G 0.977*,94 Q 0.568,142 C 0.985*,153 F 0.530,154 T 0.989*,162 V 0.999**,163 S 0.993**,165 K 1.000**,167 Y 0.992**,168 S 0.771	89 V 0.566,93 G 0.977*,95 Q 0.568,143 C 0.985*,154 F 0.530,155 T 0.989*	93 G 0.977*,143 C 0.985*,155 T 0.989*	93 G 0.977*,143 C 0.985*,155 T 0.989*
ndufb6	XP_013887948.1	O95139	-2320.76	-2315.2	0.08899	45.7871	11.1145	0.000856536	0.0683911	0.97465	0.476731	19	1	18	12	3	2	0	4	1	57 N 0.927,63 L 0.993**,69 I 0.699,75 D 0.666	63 L 0.993**	21 Y 0.670,27 L 0.518,28 E 0.928,32 T 0.741,49 L 0.995**,57 N 0.927,63 L 0.993**,69 I 0.699,75 D 0.666,81 V 0.602,83 L 0.516,103 K 0.998**	73 N 0.927,79 L 0.993**,85 I 0.699,91 D 0.666	79 L 0.993**	79 L 0.993**
ndufb9	XP_013872552.1	Q9Y6M9	-3248.66	-3243.7	0.03264	7.04967	9.91981	0.00163509	0.0929987	0.996795	0.95	18	0	0	10	6	10	6	9	6	26 L 0.998**,29 V 0.995**,31 H 0.992**,34 V 0.993**,38 E 0.991**,85 E 0.548,92 N 0.625,97 L 0.528,167 D 0.981*	26 L 0.998**,29 V 0.995**,31 H 0.992**,34 V 0.993**,38 E 0.991**,167 D 0.981*	26 L 0.998**,29 V 0.995**,31 H 0.992**,34 V 0.993**,38 E 0.991**,85 E 0.548,92 N 0.625,97 L 0.528,167 D 0.981*,175 Q 0.913	24 L 0.998**,27 V 0.995**,29 H 0.992**,32 V 0.993**,36 E 0.991**,83 E 0.548,90 N 0.625,95 L 0.528,165 D 0.981*	24 L 0.998**,27 V 0.995**,29 H 0.992**,32 V 0.993**,36 E 0.991**,165 D 0.981*	24 L 0.998**,27 V 0.995**,29 H 0.992**,32 V 0.993**,36 E 0.991**,165 D 0.981*
ndufs5	XP_013879917.1	O43920	-2571.57	-2563.6	0.06404	15.7173	15.9352	6.56e-05	0.0196903	0.981335	0.921262	19	0	0	25	13	20	11	22	12	7 T 0.905,8 W 0.994**,9 K 0.998**,10 W 0.636,15 F 0.851,17 E 1.000**,23 T 1.000**,24 D 0.999**,25 L 0.760,27 Y 0.991**,28 M 0.992**,29 S 0.719,37 D 0.592,39 V 0.569,40 T 0.998**,62 L 0.999**,65 F 0.996**,66 N 0.665,67 Q 0.967*,68 T 0.596,74 I 0.985*,75 Q 0.631	8 W 0.994**,9 K 0.998**,17 E 1.000**,23 T 1.000**,24 D 0.999**,27 Y 0.991**,28 M 0.992**,40 T 0.998**,62 L 0.999**,65 F 0.996**,67 Q 0.967*,74 I 0.985*	5 L 0.551,6 N 0.786,7 T 0.905,8 W 0.994**,9 K 0.998**,10 W 0.636,15 F 0.851,17 E 1.000**,23 T 1.000**,24 D 0.999**,25 L 0.760,27 Y 0.991**,28 M 0.992**,29 S 0.719,37 D 0.592,39 V 0.569,40 T 0.998**,62 L 0.999**,65 F 0.996**,66 N 0.665,67 Q 0.967*,68 T 0.596,74 I 0.985*,75 Q 0.631,97 S 0.963*	6 T 0.905,7 W 0.994**,8 K 0.998**,9 W 0.636,14 F 0.851,16 E 1.000**,25 T 1.000**,26 D 0.999**,27 L 0.760,29 Y 0.991**,30 M 0.992**,31 S 0.719,39 D 0.592,41 V 0.569,42 T 0.998**,64 L 0.999**,67 F 0.996**,68 N 0.665,69 Q 0.967*,70 T 0.596,76 I 0.985*,77 Q 0.631	7 W 0.994**,8 K 0.998**,16 E 1.000**,25 T 1.000**,26 D 0.999**,29 Y 0.991**,30 M 0.992**,42 T 0.998**,64 L 0.999**,67 F 0.996**,69 Q 0.967*,76 I 0.985*	7 W 0.994**,8 K 0.998**,16 E 1.000**,25 T 1.000**,26 D 0.999**,29 Y 0.991**,30 M 0.992**,42 T 0.998**,64 L 0.999**,67 F 0.996**,69 Q 0.967*,76 I 0.985*
nudt13	XP_013878775.1	Q86X67	-6094.18	-6090.67	0.06081	36.5254	7.02758	0.00802636	0.197192	0.96556	0.415558	17	0	0	4	1	1	0	3	1	199 L 0.814,228 V 0.994**,233 G 0.933	228 V 0.994**	37 G 0.526,199 L 0.814,228 V 0.994**,233 G 0.933	226 L 0.814,255 V 0.994**,260 G 0.933	255 V 0.994**	255 V 0.994**
oplah	XP_013874213.1	O14841	-23467.5	-23463.8	0.02867	998.999	7.28597	0.00694953	0.180997	0.994489	0.92917	18	0	0	14	2	12	1	12	1	92 R 0.894,193 A 0.571,274 E 0.599,455 A 0.518,464 N 0.576,579 Q 0.975*,619 L 0.582,627 M 0.511,639 S 0.586,726 A 0.868,965 Q 0.568,1199 T 0.523	579 Q 0.975*	92 R 0.894,150 M 0.985*,193 A 0.571,274 E 0.599,455 A 0.518,464 N 0.576,579 Q 0.975*,619 L 0.582,627 M 0.511,639 S 0.586,726 A 0.868,965 Q 0.568,1199 T 0.523,1313 F 0.519	92 R 0.894,183 A 0.571,264 E 0.599,422 A 0.518,431 N 0.576,553 Q 0.975*,594 L 0.582,602 M 0.511,614 S 0.586,709 A 0.868,946 Q 0.568,1188 T 0.523	553 Q 0.975*	553 Q 0.975*
oxct1	XP_013858125.1	P55809	-8965.86	-8961.78	0.02903	112.781	8.16047	0.00428134	0.143765	0.987216	0.858063	19	0	0	4	1	3	1	4	1	21 K 0.511,216 V 0.512,258 I 0.516,464 V 0.986*	464 V 0.986*	21 K 0.511,216 V 0.512,258 I 0.516,464 V 0.986*	47 K 0.511,251 V 0.512,293 I 0.516,499 V 0.986*	499 V 0.986*	499 V 0.986*
pgap1	XP_013873264.1	Q75T13	-20629.6	-20622.9	0.08506	69.5267	13.3949	0.000252312	0.0393061	0.974943	0.689813	19	0	0	5	2	4	2	2	1	579 W 0.985*,996 Y 0.666	579 W 0.985*	293 M 0.585,489 V 0.558,490 L 0.983*,579 W 0.985*,996 Y 0.666	536 W 0.985*,927 Y 0.666	536 W 0.985*	536 W 0.985*
ppl	XP_013875750.1	O60437	-37764.5	-37758.2	0.05386	174.784	12.6165	0.000382361	0.046693	0.992866	0.803815	15	0	0	8	3	8	3	5	3	172 T 0.667,269 S 0.989*,420 N 0.951*,580 I 0.631,812 L 0.989*	269 S 0.989*,420 N 0.951*,812 L 0.989*	172 T 0.667,269 S 0.989*,420 N 0.951*,540 K 0.935,580 I 0.631,600 L 0.708,812 L 0.989*,1592 S 0.917	137 T 0.667,236 S 0.989*,386 N 0.951*,535 I 0.631,738 L 0.989*	236 S 0.989*,386 N 0.951*,738 L 0.989*	236 S 0.989*,386 N 0.951*,738 L 0.989*
psap	XP_013861450.1	C9JIZ6	-12369.3	-12365.4	0.08405	31.6999	7.74339	0.00539094	0.159548	0.974957	0.793568	19	0	0	2	1	1	1	2	1	348 K 0.955*,376 S 0.925	348 K 0.955*	348 K 0.955*,376 S 0.925	327 K 0.955*,355 S 0.925	327 K 0.955*	327 K 0.955*
ptk7	XP_013870600.1	Q13308	-20516.2	-20510.4	0.06151	271.658	11.5589	0.000674269	0.0621533	0.975958	0.602514	19	0	0	7	2	6	2	6	2	296 R 0.629,460 L 0.977*,475 E 0.969*,514 V 0.678,600 I 0.668,1018 A 0.893	460 L 0.977*,475 E 0.969*	296 R 0.629,460 L 0.977*,475 E 0.969*,514 V 0.678,527 T 0.896,600 I 0.668,1018 A 0.893	248 R 0.629,385 L 0.977*,400 E 0.969*,439 V 0.678,544 I 0.668,1006 A 0.893	385 L 0.977*,400 E 0.969*	385 L 0.977*,400 E 0.969*
rnls	XP_013878767.1	Q5VYX0	-7557.44	-7553.83	0.06453	98.9487	7.22364	0.00719495	0.183273	0.987852	0.79924	18	0	0	6	1	2	1	2	1	175 V 0.501,187 N 0.968*	187 N 0.968*	41 T 0.505,104 P 0.702,175 V 0.501,187 N 0.968*,292 T 0.709,326 R 0.929	174 V 0.501,186 N 0.968*	186 N 0.968*	186 N 0.968*
rtel1	XP_013880230.1	Q9NZ71	-24020.6	-24014.2	0.07214	16.8605	12.7745	0.000351381	0.04471	0.954371	0.68943	16	0	0	9	3	6	2	5	1	183 C 0.692,298 V 0.566,355 S 0.903,359 S 0.991**,1047 T 0.790	359 S 0.991**	75 S 0.996**,183 C 0.692,298 V 0.566,355 S 0.903,359 S 0.991**,700 Q 0.892,745 R 0.580,846 H 0.965*,1047 T 0.790	184 C 0.692,317 V 0.566,375 S 0.903,379 S 0.991**,1083 T 0.790	379 S 0.991**	379 S 0.991**
slc38a5	XP_013866415.1	Q99624	-8005.25	-7999.36	0.04064	16.3578	11.7796	0.000598846	0.0592002	0.977199	0.775366	15	0	0	23	4	22	4	14	2	193 F 0.767,196 K 0.948,204 L 1.000**,257 Y 0.682,272 V 0.791,276 T 0.621,277 I 0.689,432 S 0.783,441 I 0.771,455 T 0.558,463 N 0.687,521 I 0.593,534 V 0.661,549 S 0.967*	204 L 1.000**,549 S 0.967*	100 L 0.694,193 F 0.767,196 K 0.948,204 L 1.000**,244 S 0.783,247 Q 0.985*,250 T 0.711,252 S 0.988*,257 Y 0.682,272 V 0.791,276 T 0.621,277 I 0.689,312 S 0.810,422 Q 0.806,423 N 0.724,426 T 0.509,432 S 0.783,441 I 0.771,455 T 0.558,463 N 0.687,521 I 0.593,534 V 0.661,549 S 0.967*	103 F 0.767,106 K 0.948,114 L 1.000**,166 Y 0.682,181 V 0.791,185 T 0.621,186 I 0.689,342 S 0.783,351 I 0.771,365 T 0.558,373 N 0.687,426 I 0.593,439 V 0.661,454 S 0.967*	114 L 1.000**,454 S 0.967*	114 L 1.000**,454 S 0.967*
slitrk4	XP_013877769.1	Q8IW52	-16295.2	-16290.2	0.04108	999	10.0052	0.001561	0.0929987	0.995914	0.841594	19	0	0	3	2	3	2	3	2	151 A 0.973*,217 M 0.625,770 S 0.965*	151 A 0.973*,770 S 0.965*	151 A 0.973*,217 M 0.625,770 S 0.965*	121 A 0.973*,187 M 0.625,744 S 0.965*	121 A 0.973*,744 S 0.965*	121 A 0.973*,744 S 0.965*
snta1	XP_013864058.1	Q13424	-9397.58	-9394.09	0.04888	23.0905	6.9772	0.00825545	0.198596	0.9842	0.698606	19	0	0	2	2	2	2	1	1	381 C 0.982*	381 C 0.982*	381 C 0.982*,392 V 0.983*	385 C 0.982*	385 C 0.982*	385 C 0.982*
spr	XP_013883055.1	P35270	-6367.76	-6363.52	0.09047	998.948	8.48613	0.00357864	0.133392	0.991443	0.5319	18	0	0	5	3	3	2	3	2	179 A 0.992**,223 I 0.791,230 N 0.990*	179 A 0.992**,230 N 0.990*	17 V 0.946,37 A 0.972*,179 A 0.992**,223 I 0.791,230 N 0.990*	184 A 0.992**,226 I 0.791,233 N 0.990*	184 A 0.992**,233 N 0.990*	184 A 0.992**,233 N 0.990*
sult4a1	XP_013875742.1	Q9BR01	-4735.46	-4730.49	0.03408	25.8668	9.93059	0.00162554	0.0929987	0.998478	0.992683	19	0	0	7	3	7	3	3	1	190 D 0.994**,192 L 0.535,220 T 0.616	190 D 0.994**	39 Q 0.961*,40 Q 0.949,45 G 0.715,96 T 0.993**,190 D 0.994**,192 L 0.535,220 T 0.616	190 D 0.994**,192 L 0.535,220 T 0.616	190 D 0.994**	190 D 0.994**
tie1	XP_013878831.1	P35590	-22262.2	-22258.5	0.04641	5.66273	7.38913	0.00656193	0.179631	0.987352	0.824143	17	0	0	11	5	11	5	10	4	440 T 0.961*,449 R 0.703,494 Q 0.575,532 H 0.955*,576 K 0.840,625 Q 0.723,629 L 0.980*,677 V 0.994**,739 I 0.612,837 A 0.620	440 T 0.961*,532 H 0.955*,629 L 0.980*,677 V 0.994**	440 T 0.961*,449 R 0.703,494 Q 0.575,532 H 0.955*,558 T 0.986*,576 K 0.840,625 Q 0.723,629 L 0.980*,677 V 0.994**,739 I 0.612,837 A 0.620	454 T 0.961*,463 R 0.703,516 Q 0.575,552 H 0.955*,598 K 0.840,647 Q 0.723,651 L 0.980*,699 V 0.994**,767 I 0.612,865 A 0.620	454 T 0.961*,552 H 0.955*,651 L 0.980*,699 V 0.994**	454 T 0.961*,552 H 0.955*,651 L 0.980*,699 V 0.994**
ttf1	XP_013883586.1	Q15361	-5368.9	-5363.42	0.11238	12.9827	10.9653	0.000928318	0.0713773	0.853995	0.369458	11	2	16	8	1	1	0	5	1	154 S 0.815,163 S 0.553,203 V 0.987*,243 A 0.837,311 P 0.746	203 V 0.987*	154 S 0.815,163 S 0.553,203 V 0.987*,243 A 0.837,286 Y 0.909,311 P 0.746,418 S 0.903,437 Q 0.712	309 S 0.815,318 S 0.553,368 V 0.987*,408 A 0.837,477 P 0.746	368 V 0.987*	368 V 0.987*
uba5	XP_013868843.1	Q9GZZ9	-7095.79	-7091.43	0.02404	17.5945	8.71791	0.00315098	0.125459	0.989336	0.811871	19	0	0	2	2	1	1	1	1	396 Q 0.998**	396 Q 0.998**	112 I 0.984*,396 Q 0.998**	371 Q 0.998**	371 Q 0.998**	371 Q 0.998**
uspl1	XP_013858549.1	Q5W0Q7	-14452.6	-14448.2	0.07819	998.986	8.81906	0.002981	0.125459	0.834879	0.275029	15	8	76	11	1	5	1	7	1	49 E 0.765,62 R 0.989*,76 V 0.593,96 S 0.619,428 S 0.632,665 Q 0.813,919 M 0.944	62 R 0.989*	49 E 0.765,62 R 0.989*,76 V 0.593,96 S 0.619,295 G 0.709,428 S 0.632,665 Q 0.813,725 F 0.557,728 A 0.505,919 M 0.944,1050 S 0.916	49 E 0.765,65 R 0.989*,79 V 0.593,99 S 0.619,397 S 0.632,643 Q 0.813,965 M 0.944	65 R 0.989*	65 R 0.989*
vps13c	XP_013883981.1	Q709C8	-55021.2	-55016.8	0.07787	16.6843	8.84995	0.00293098	0.125459	0.919497	0.372221	18	0	3	32	3	0	0	17	1	2008 A 0.595,2044 I 0.523,2145 D 0.877,2251 V 0.772,2290 G 0.566,2349 C 0.725,2375 N 0.518,2427 A 0.508,2596 M 0.570,2647 S 0.538,2668 A 0.512,2671 S 0.530,2726 V 0.987*,2937 T 0.577,2997 Q 0.525,3070 Q 0.600,3176 A 0.601	2726 V 0.987*	50 I 0.555,113 L 0.968*,250 C 0.975*,280 T 0.854,284 S 0.511,455 K 0.572,467 L 0.544,570 M 0.580,758 L 0.513,1870 S 0.535,1876 T 0.501,1937 A 0.519,2008 A 0.595,2044 I 0.523,2145 D 0.877,2251 V 0.772,2290 G 0.566,2349 C 0.725,2375 N 0.518,2427 A 0.508,2596 M 0.570,2647 S 0.538,2668 A 0.512,2671 S 0.530,2726 V 0.987*,2937 T 0.577,2997 Q 0.525,3021 T 0.611,3070 Q 0.600,3176 A 0.601,3323 F 0.588,341…	2240 A 0.595,2276 I 0.523,2383 D 0.877,2492 V 0.772,2531 G 0.566,2590 C 0.725,2616 N 0.518,2671 A 0.508,2846 M 0.570,2896 S 0.538,2917 A 0.512,2920 S 0.530,2976 V 0.987*,3187 T 0.577,3250 Q 0.525,3334 Q 0.600,3440 A 0.601	2976 V 0.987*	2976 V 0.987*
was	XP_013866416.1	P42768	-7309.03	-7302.36	0.05988	52.9149	13.341	0.000259671	0.0393061	0.877887	0.421584	18	5	52	14	3	13	3	10	3	94 D 0.706,106 A 0.534,114 S 0.522,136 F 0.995**,223 C 0.595,249 H 0.617,257 V 0.794,270 M 0.696,277 A 0.999**,278 H 0.999**	136 F 0.995**,277 A 0.999**,278 H 0.999**	26 C 0.644,94 D 0.706,106 A 0.534,114 S 0.522,136 F 0.995**,148 V 0.910,223 C 0.595,249 H 0.617,257 V 0.794,270 M 0.696,277 A 0.999**,278 H 0.999**,307 S 0.680,326 T 0.553	83 D 0.706,98 A 0.534,106 S 0.522,128 F 0.995**,228 C 0.595,248 H 0.617,256 V 0.794,269 M 0.696,276 A 0.999**,277 H 0.999**	128 F 0.995**,276 A 0.999**,277 H 0.999**	128 F 0.995**,276 A 0.999**,277 H 0.999**
xkr8	XP_013880264.1	Q9H6D3	-8799.39	-8794.56	0.06106	579.787	9.67516	0.00186776	0.0981638	0.966174	0.732883	19	0	0	4	2	4	2	2	1	64 S 0.706,215 V 0.992**	215 V 0.992**	64 S 0.706,215 V 0.992**,304 T 0.685,373 C 0.988*	45 S 0.706,148 V 0.992**	148 V 0.992**	148 V 0.992**
xrcc5	XP_013872176.1	P13010	-16645	-16639.3	0.07237	283.56	11.3671	0.000747551	0.0621533	0.976283	0.579163	19	0	0	16	1	13	1	13	1	410 A 0.873,449 H 0.503,457 S 0.625,542 G 0.565,622 F 0.670,656 G 0.997**,707 L 0.780,798 S 0.568,826 A 0.818,841 P 0.824,878 S 0.603,879 F 0.538,890 L 0.514	656 G 0.997**	410 A 0.873,449 H 0.503,457 S 0.625,509 I 0.573,542 G 0.565,622 F 0.670,656 G 0.997**,707 L 0.780,733 Y 0.555,798 S 0.568,826 A 0.818,841 P 0.824,878 S 0.603,879 F 0.538,890 L 0.514,977 A 0.552	113 A 0.873,157 H 0.503,165 S 0.625,271 G 0.565,351 F 0.670,385 G 0.997**,436 L 0.780,527 S 0.568,555 A 0.818,570 P 0.824,610 S 0.603,611 F 0.538,622 L 0.514	385 G 0.997**	385 G 0.997**

## Sheet: C
GO enrichment for positively selected genes
GOBPID	Term	Count	Size	enrichment	p-value after multiple hypothesis correction
GO:0071481	cellular response to X-ray	3	4	769.125	0.0268467
GO:0071480	cellular response to gamma radiation	3	5	492.24	0.0328594
GO:0010165	response to X-ray	3	8	192.281	0.085648
GO:0007420	brain development	13	184	1.57508	0.085648
GO:0010332	response to gamma radiation	3	10	123.06	0.085648
GO:0071479	cellular response to ionizing radiation	3	10	123.06	0.085648
GO:0006120	mitochondrial electron transport, NADH to ubiquinone	4	21	37.2063	0.085648
GO:0055114	oxidation-reduction process	12	169	1.72347	0.085648
GO:0060322	head development	13	193	1.43161	0.085648
GO:0032205	negative regulation of telomere maintenance	3	11	101.702	0.085648
GO:1904358	positive regulation of telomere maintenance via telomere lengthening	3	11	101.702	0.085648
GO:0007417	central nervous system development	14	225	1.13438	0.085648
GO:0042119	neutrophil activation	9	113	2.89122	0.085648
GO:0002283	neutrophil activation involved in immune response	9	113	2.89122	0.085648
GO:0043312	neutrophil degranulation	9	113	2.89122	0.085648
GO:0036230	granulocyte activation	9	114	2.84072	0.085648
GO:0002443	leukocyte mediated immunity	11	159	1.78482	0.085648
GO:0043624	cellular protein complex disassembly	8	95	3.63612	0.085648
GO:0002446	neutrophil mediated immunity	9	116	2.74361	0.085648
GO:0032204	regulation of telomere maintenance	4	26	24.2722	0.0861595
GO:0046460	neutral lipid biosynthetic process	3	14	62.7857	0.0861595
GO:0046463	acylglycerol biosynthetic process	3	14	62.7857	0.0861595
GO:0019432	triglyceride biosynthetic process	3	14	62.7857	0.0861595
GO:0043299	leukocyte degranulation	9	123	2.44021	0.0892069
GO:0002275	myeloid cell activation involved in immune response	9	124	2.40101	0.0892069
GO:0032543	mitochondrial translation	7	83	4.16809	0.0892069
GO:0002366	leukocyte activation involved in immune response	10	148	1.87272	0.0892069
GO:0002444	myeloid leukocyte mediated immunity	9	126	2.3254	0.0892069
GO:0002263	cell activation involved in immune response	10	149	1.84766	0.0892069
GO:0043241	protein complex disassembly	8	105	2.97651	0.0892069
GO:0097031	mitochondrial respiratory chain complex I biogenesis	4	30	18.2311	0.0892069
GO:0010257	NADH dehydrogenase complex assembly	4	30	18.2311	0.0892069
GO:0032981	mitochondrial respiratory chain complex I assembly	4	30	18.2311	0.0892069
GO:0032984	macromolecular complex disassembly	8	107	2.86628	0.094912
GO:0046209	nitric oxide metabolic process	3	17	42.5813	0.0966253
GO:0006809	nitric oxide biosynthetic process	3	17	42.5813	0.0966253

## Sheet: D
Transcript abundance changes in anoxic DII embryos when compared to DII t=0
Gene ID	D2 t0 MEAN	D2 Anoxia MEAN	Difference of means	log2 FC	pvalue	padj_05	Description
16S	682.01	240.798	-441.212	1.336	0.000128773	0.00873991	mitochondrially encoded 16s ribosomal RNA
abl2	1.07967	2.71355	1.63388	-1.20345	0.000558628	0.0310383	ABL proto-oncogene 2, non-receptor tyrosine kinase
abtb2	1.75089	3.46975	1.71886	-0.954144	0.000320899	0.0192348	ankyrin repeat and BTB (POZ) domain containing 2
ackr3	3.76613	1.15579	-2.61034	1.38875	0.000933111	0.0480901	atypical chemokine receptor 3
acyp1	8.70179	24.1159	15.4141	-1.34591	1.8412e-05	0.00153257	acylphosphatase 1, erythrocyte (common) type
ap5b1	3.4695	10.3423	6.87282	-1.44504	1.10305e-06	0.000115314	adaptor-related protein complex 5, beta 1 subunit
arhgap40	1.50516	7.04871	5.54354	-2.09954	4.75964e-22	2.69201e-19	Rho GTPase activating protein 40
arl4c	24.0845	5.68016	-18.4044	1.82049	1.33906e-08	1.90561e-06	ADP-ribosylation factor-like 4C
atf3	2.71253	42.4249	39.7124	-3.61231	1.00599e-52	3.69834e-49	activating transcription factor 3
atg4d	1.39824	3.45499	2.05675	-1.22849	7.6402e-06	0.000702198	autophagy related 4D, cysteine peptidase
baz1b	5.0895	18.5173	13.4278	-1.71177	2.88943e-10	5.18171e-08	bromodomain adjacent to zinc finger domain, 1B
bcl2l1	11.9982	58.1081	46.1099	-2.13788	2.66481e-22	1.54685e-19	BCL2-like 1
bfar	5.03082	15.3917	10.3609	-1.54111	1.05597e-12	2.67732e-10	bifunctional apoptosis regulator
birc2	9.23623	20.5759	11.3396	-1.11338	3.24345e-06	0.00031379	baculoviral IAP repeat containing 2
bnip1	1.26705	6.59904	5.332	-1.92743	2.44864e-07	2.85778e-05	BCL2/adenovirus E1B 19kDa interacting protein 1
bri3	12.6401	39.5356	26.8955	-1.55612	2.81532e-11	5.63773e-09	brain protein I3
btbd10	10.0011	25.8747	15.8736	-1.31925	1.45318e-09	2.41009e-07	BTB (POZ) domain containing 10
ccser1	0.679598	2.01817	1.33857	-1.40264	3.61126e-05	0.00283477	coiled-coil serine-rich protein 1
cep63	2.9248	9.88618	6.96139	-1.65371	3.68154e-12	8.37189e-10	centrosomal protein 63kDa
cep83	97.7663	234.396	136.63	-1.16866	0.000281717	0.0170249	centrosomal protein 83kDa
chordc1	10.4591	23.9027	13.4436	-1.13707	1.77724e-05	0.00149058	cysteine and histidine-rich domain (CHORD) containing 1
chst2	2.95535	1.00581	-1.94954	1.43291	3.67727e-07	4.11742e-05	carbohydrate (N-acetylglucosamine-6-O) sulfotransferase 2
clcn5	8.37194	19.0448	10.6728	-1.11493	0.000234199	0.0144705	chloride channel, voltage-sensitive 5
cog2	5.80262	14.5742	8.77161	-1.27699	7.83105e-09	1.21646e-06	component of oligomeric golgi complex 2
copa	22.0076	50.1266	28.119	-1.13969	3.83179e-06	0.000365895	coatomer protein complex, subunit alpha
ctage5	3.06943	9.99563	6.9262	-1.64423	8.38382e-19	3.42463e-16	CTAGE family, member 5
ctsz	4.72174	16.0702	11.3485	-1.58706	2.55862e-07	2.97042e-05	cathepsin Z
ddhd1	3.30046	10.7327	7.43228	-1.63401	1.50054e-16	5.33855e-14	DDHD domain containing 1
ddit3	6.37338	35.722	29.3486	-2.1645	1.48855e-12	3.60817e-10	DNA-damage-inducible transcript 3
ddit4	45.7652	21.1942	-24.571	1.04746	0.000760208	0.040455	DNA-damage-inducible transcript 4
depdc7	1.07413	4.48483	3.41071	-1.64045	7.60207e-05	0.00549792	DEP domain containing 7
dhdds	3.53974	17.2796	13.7399	-1.97981	9.90994e-10	1.65601e-07	dehydrodolichyl diphosphate synthase subunit
dio2	0.776945	32.068	31.2911	-3.33998	1.91259e-17	7.40138e-15	deiodinase, iodothyronine, type II
disc1	1.18247	6.61737	5.4349	-2.33008	1.54793e-26	1.21944e-23	disrupted in schizophrenia 1
dmtf1	4.87231	10.6887	5.8164	-1.07491	0.00022231	0.0138523	cyclin D binding myb-like transcription factor 1
dnajb1	46.015	374.299	328.284	-2.90083	2.2095e-66	2.43686e-62	DnaJ (Hsp40) homolog, subfamily B, member 1
dusp1	15.7162	46.3528	30.6365	-1.48409	1.01952e-10	1.95553e-08	dual specificity phosphatase 1
egln3	2.2234	44.5557	42.3323	-3.27613	6.89507e-20	3.16857e-17	egl-9 family hypoxia-inducible factor 3
eif2ak1	9.24519	20.2075	10.9623	-1.07688	8.13795e-05	0.00584713	eukaryotic translation initiation factor 2-alpha kinase 1
eif3j	12.2466	27.6015	15.3549	-1.11225	7.96163e-05	0.00573914	eukaryotic translation initiation factor 3, subunit J
elf2	15.4116	32.6672	17.2556	-1.05888	9.74068e-08	1.20033e-05	E74-like factor 2 (ets domain transcription factor)
erbb3	1.05497	3.58207	2.5271	-1.58643	2.39922e-07	2.81501e-05	erb-b2 receptor tyrosine kinase 3
errfi1	3.05976	23.8565	20.7968	-2.73765	9.19778e-33	1.26803e-29	ERBB receptor feedback inhibitor 1
f2rl2	0.942527	4.12117	3.17864	-1.82462	6.22174e-08	7.8873e-06	coagulation factor II (thrombin) receptor-like 2
fahd1	4.42796	1.30857	-3.11939	1.53815	4.72692e-06	0.000441807	fumarylacetoacetate hydrolase domain containing 1
fam20a	22.6085	50.2393	27.6307	-1.09365	0.000133049	0.00900242	family with sequence similarity 20, member A
fam46c	7.62498	18.036	10.411	-1.15234	0.000415824	0.0239484	family with sequence similarity 46, member C
fam84b	0.652129	3.0253	2.37317	-1.82245	1.0594e-06	0.000111809	family with sequence similarity 84, member B
fdx1	6.05608	14.4929	8.43684	-1.17292	0.000141243	0.00944101	ferredoxin 1
fem1b	2.10981	7.41316	5.30335	-1.70129	1.4381e-12	3.52462e-10	fem-1 homolog b (C. elegans)
flcn	8.54443	19.0257	10.4813	-1.10716	1.40719e-05	0.00119845	folliculin
fnip1	5.55143	15.2261	9.67469	-1.41406	8.92771e-15	2.89599e-12	folliculin interacting protein 1
foxn2	5.68722	13.792	8.10481	-1.20674	1.21437e-05	0.00104635	forkhead box N2
foxq1	7.30199	44.4369	37.1349	-1.70977	0.000319675	0.0192136	forkhead box Q1
fzd8	3.21464	1.01442	-2.20022	1.49833	1.84915e-06	0.000186249	frizzled class receptor 8
g6pc	17.2239	56.1485	38.9247	-1.56322	4.71249e-08	6.11459e-06	glucose-6-phosphatase, catalytic subunit
gadd45b	19.2471	290.26	271.013	-3.68136	2.3912e-79	5.2745e-75	growth arrest and DNA-damage-inducible, beta
gadd45g	19.4498	301.744	282.295	-3.60182	7.0194e-53	3.09668e-49	growth arrest and DNA-damage-inducible, gamma
gale	2.66581	10.0799	7.41411	-1.68672	2.06583e-07	2.46313e-05	UDP-galactose-4-epimerase
gla	9.28522	24.2764	14.9912	-1.26975	7.38868e-05	0.00536117	galactosidase, alpha
gnao1	3.41399	7.83447	4.42048	-1.11089	0.000782914	0.0412161	guanine nucleotide binding protein (G protein), alpha activating activity polypeptide O
gnrh1	0.408787	2.97106	2.56227	-2.17513	1.92119e-08	2.6486e-06	gonadotropin-releasing hormone 1 (luteinizing-releasing hormone)
gpr157	7.8927	27.1835	19.2908	-1.57767	1.863e-06	0.000186791	G protein-coupled receptor 157
herc4	8.59528	22.0405	13.4452	-1.31345	1.15142e-10	2.17078e-08	HECT and RLD domain containing E3 ubiquitin protein ligase 4
hpse	1.71189	3.68518	1.97329	-1.04532	0.000861579	0.044717	heparanase
hspa13	1.42322	5.99958	4.57636	-1.85545	4.63964e-10	8.1873e-08	heat shock protein 70kDa family, member 13
hspa4	17.2006	43.143	25.9425	-1.29255	1.17436e-12	2.94364e-10	heat shock 70kDa protein 4
hspa5	108.335	277.153	168.818	-1.25603	3.84628e-05	0.00299793	heat shock 70kDa protein 5 (glucose-regulated protein, 78kDa)
hspbp1	8.3741	30.1977	21.8236	-1.76879	4.63736e-18	1.85984e-15	HSPA (heat shock 70kDa) binding protein, cytoplasmic cochaperone 1
igf2	5.32046	1.9476	-3.37286	1.34971	1.0655e-06	0.000111918	insulin-like growth factor 2
ippk	8.96705	24.5059	15.5388	-1.36059	3.49542e-07	3.94341e-05	inositol 1,3,4,5,6-pentakisphosphate 2-kinase
itpk1	3.17495	6.83078	3.65583	-1.05101	0.000275436	0.0166911	inositol-tetrakisphosphate 1-kinase
itpka	0.971383	2.62144	1.65006	-1.27913	0.000376964	0.0221735	inositol-trisphosphate 3-kinase A
jun	16.6903	77.2959	60.6057	-2.08834	9.31592e-23	6.04384e-20	jun proto-oncogene
jund	4.29349	11.4481	7.15462	-1.28399	0.00013356	0.00900936	jun D proto-oncogene
klf2	2.49861	0.434213	-2.06439	2.14924	1.31344e-11	2.75922e-09	Kruppel-like factor 2
kpna3	3.45057	11.5133	8.06272	-1.63431	1.20566e-11	2.58198e-09	karyopherin alpha 3 (importin alpha 4)
lmbr1l	9.95651	29.3305	19.374	-1.45504	4.96791e-08	6.37106e-06	limb development membrane protein 1-like
LOC106510770	1.88297	7.98429	6.10131	-1.75936	8.37466e-07	8.9674e-05	cathepsin L1-like
LOC106510882	1.08605	3.78793	2.70188	-1.47388	0.000590706	0.0325745	nuclear receptor subfamily 4 group A member 2-like
LOC106510928	1.51811	5.41254	3.89443	-1.60227	3.37565e-06	0.000325153	DEP domain-containing protein 7-like
LOC106511070	13.0862	58.6438	45.5576	-2.04008	5.22441e-21	2.68e-18	tristetraprolin-like
LOC106511296	6.12687	27.5962	21.4693	-1.84081	1.19783e-07	1.46787e-05	#N/A
LOC106511298	1.02108	11.1369	10.1158	-2.57063	1.50373e-11	3.12918e-09	#N/A
LOC106511302	21.2054	84.487	63.2815	-1.76092	3.5444e-08	4.65371e-06	ATP-binding cassette sub-family A member 1-like
LOC106511359	0.869807	5.41159	4.54178	-2.18784	1.561e-10	2.89349e-08	nocturnin-like
LOC106511463	0.470107	2.1598	1.68969	-1.83789	2.6975e-07	3.11526e-05	#N/A
LOC106511533	628.783	199.892	-428.891	1.37163	0.000850517	0.0443516	NADH-ubiquinone oxidoreductase chain 5-like
LOC106511585	4.66615	22.8187	18.1525	-2.10308	2.53993e-16	8.89298e-14	nocturnin-like
LOC106511625	2.96774	9.64143	6.67369	-1.57352	9.76666e-09	1.48574e-06	transmembrane gamma-carboxyglutamic acid protein 1-like
LOC106511727	0.478531	21.0082	20.5297	-4.27658	7.19778e-43	1.7641e-39	#N/A
LOC106511964	11.6577	48.4032	36.7455	-1.83651	9.04274e-10	1.55832e-07	ATP-binding cassette sub-family A member 1-like
LOC106512023	0.479918	8.30221	7.82229	-3.22435	4.34028e-21	2.33507e-18	flocculation protein FLO11-like
LOC106512109	0.55715	2.30683	1.74969	-1.56333	0.000522208	0.0292357	uncharacterized LOC106512109
LOC106512192	36.2488	116.637	80.3879	-1.54009	1.83758e-07	2.20289e-05	centrosomal protein of 83 kDa-like
LOC106512217	0.2257	8.94279	8.71709	-3.9754	2.17766e-32	2.82557e-29	#N/A
LOC106512262	46.5308	103.624	57.0936	-1.09701	0.000112572	0.00778406	#N/A
LOC106512352	9.22778	19.826	10.5982	-1.04475	0.000645128	0.0352233	piggyBac transposable element-derived protein 3-like
LOC106512362	6.19198	21.0643	14.8723	-1.51523	4.04001e-05	0.00311589	uncharacterized LOC106512362
LOC106512383	5.91938	16.0479	10.1285	-1.26387	0.000798119	0.0419165	#N/A
LOC106512398	35.4409	13.6919	-21.7489	1.25172	0.00013578	0.00910346	uncharacterized LOC106512398
LOC106512428	0.208552	2.002	1.79345	-1.8011	0.000193732	0.0122857	#N/A
LOC106512508	22.4672	71.977	49.5098	-1.49159	1.12396e-05	0.000983822	polyubiquitin-B-like
LOC106512615	1.34751	5.84688	4.49938	-1.5848	0.000437755	0.0249509	uncharacterized LOC106512615
LOC106512779	0.519282	10.4922	9.97287	-2.89948	4.63624e-13	1.21746e-10	#N/A
LOC106512865	1.86318	4.26448	2.4013	-1.12607	0.000134164	0.0090225	mitogen-activated protein kinase kinase kinase MLT
LOC106512945	44.4149	17.7519	-26.663	1.2306	4.43633e-05	0.00339779	dipeptidyl peptidase 4-like
LOC106513103	0.977502	6.1491	5.1716	-2.49454	3.3643e-32	4.12276e-29	helicase ARIP4-like
LOC106513371	7.30492	19.2094	11.9044	-1.29711	8.85452e-06	0.000803757	cysteine/serine-rich nuclear protein 1-like
LOC106513602	136.837	4922.6	4785.77	-3.96595	1.82234e-31	2.11564e-28	heat shock protein 30-like
LOC106513603	11.6324	1343.45	1331.82	-4.02546	4.39926e-25	3.23463e-22	heat shock protein 30-like
LOC106513888	12.7886	4.09073	-8.69786	1.49791	5.53115e-07	6.06995e-05	elongation of very long chain fatty acids protein 1-like
LOC106514208	12.6413	97.7026	85.0614	-2.65656	2.46642e-24	1.70013e-21	nuclear receptor coactivator 7-like
LOC106514242	1.50072	3.98032	2.4796	-1.28277	9.24456e-05	0.00653579	growth factor receptor-bound protein 10-like
LOC106514291	4.25424	37.7118	33.4576	-2.83753	8.95113e-29	7.89776e-26	dnaJ homolog subfamily A member 2
LOC106514380	38.9804	426.335	387.355	-3.15334	1.12796e-40	2.48805e-37	dnaJ homolog subfamily A member 4-like
LOC106514385	4.92207	11.9283	7.00623	-1.20864	8.81307e-06	0.0008033	circadian-associated transcriptional repressor-like
LOC106514515	43.9276	83.1715	39.2438	-0.898261	0.000269385	0.0163694	sodium-dependent phosphate transporter 1-B-like
LOC106514578	11.9339	36.3664	24.4325	-1.40748	0.000103449	0.00722113	chloride intracellular channel protein 4-like
LOC106514642	0.576589	3.77168	3.19509	-2.50408	1.46981e-26	1.20078e-23	transmembrane protein 136-like
LOC106514847	3.62084	11.488	7.86712	-1.55174	3.40928e-09	5.48919e-07	inactive ubiquitin carboxyl-terminal hydrolase 53-like
LOC106515124	5.44854	27.9785	22.53	-2.11802	3.01131e-14	8.85646e-12	protein slowmo homolog 2-like
LOC106515313	181.163	440.654	259.491	-1.19818	6.26327e-05	0.00469291	mitochondrial coenzyme A transporter SLC25A42-like
LOC106515416	1.28198	4.17262	2.89065	-1.56126	4.87748e-08	6.29166e-06	egl nine homolog 2-like
LOC106515683	1.53446	19.7314	18.197	-3.33878	1.11366e-43	3.07064e-40	cat eye syndrome critical region protein 5 homolog
LOC106515685	1.2008	4.92823	3.72742	-1.74067	6.18973e-07	6.72577e-05	ras-related protein Rab-19-like
LOC106515990	1.45188	5.99608	4.54419	-1.80206	1.14856e-08	1.66796e-06	uncharacterized LOC106515990
LOC106516331	3.3898	1.06098	-2.32883	1.52523	1.82602e-07	2.20101e-05	LRRN4 C-terminal-like protein
LOC106517026	5.76223	1.44785	-4.31438	1.72454	2.2761e-07	2.68482e-05	uncharacterized LOC106517026
LOC106517362	1.69496	6.27475	4.57979	-1.70424	9.00603e-09	1.37955e-06	circularly permutated Ras protein 1-like
LOC106517780	15.7626	4.04782	-11.7148	1.83289	6.19122e-15	2.0383e-12	probable palmitoyltransferase ZDHHC11
LOC106518001	10.2411	3.04882	-7.19224	1.5968	1.63255e-08	2.29369e-06	inositol hexakisphosphate kinase 2-like
LOC106518119	6.4038	2.09868	-4.30512	1.4767	2.96806e-07	3.3922e-05	origin recognition complex subunit 4-like
LOC106518445	5.53003	2.20147	-3.32856	1.22836	9.53083e-05	0.00669525	glycoprotein endo-alpha-1,2-mannosidase-like
LOC106518498	96.3203	224.368	128.048	-1.1279	0.000761122	0.040455	cell death activator CIDE-3-like
LOC106518670	1.87145	5.32334	3.45189	-1.3953	1.37646e-06	0.000142545	soluble calcium-activated nucleotidase 1-like
LOC106518691	39.603	17.099	-22.504	1.1201	0.00080251	0.042047	cytochrome P450 2K1-like
LOC106518692	25.2474	10.4011	-14.8462	1.18165	0.000241872	0.0148613	cytochrome P450 2K1-like
LOC106518816	4.85915	12.5521	7.69299	-1.24814	0.000169607	0.0111677	protein transport protein Sec23B
LOC106518930	2.38143	0.199391	-2.18204	2.51516	2.83701e-11	5.63773e-09	#N/A
LOC106519097	3.83881	14.8937	11.0549	-1.74804	1.0852e-08	1.60654e-06	N-acetyllactosaminide alpha-1,3-galactosyltransferase-like
LOC106519169	3.05979	0.650889	-2.4089	2.0134	4.39365e-13	1.16765e-10	helix-loop-helix protein 2-like
LOC106519354	3.56424	9.94964	6.3854	-1.35415	1.46822e-05	0.00124084	uncharacterized LOC106519354
LOC106519577	13.0331	3.15523	-9.87791	1.82138	9.38557e-10	1.59252e-07	#N/A
LOC106519954	12.0755	61.7338	49.6583	-2.22337	9.5813e-27	8.12862e-24	activator of 90 kDa heat shock protein ATPase homolog 1-like
LOC106520150	5.1932	0.838438	-4.35476	2.36278	7.37031e-19	3.06744e-16	muscarinic acetylcholine receptor M5-like
LOC106520191	4.91205	0.849132	-4.06291	2.1618	1.52078e-11	3.13508e-09	fibrinogen-like protein 1-like protein
LOC106520201	8.70805	39.5224	30.8143	-1.95997	1.06373e-11	2.32314e-09	ATP-binding cassette sub-family A member 1-like
LOC106520259	1.0854	5.07636	3.99096	-1.81418	1.3096e-06	0.00013626	interferon-induced protein with tetratricopeptide repeats 2-like
LOC106520271	3.01822	7.94429	4.92607	-1.31227	9.2261e-07	9.7841e-05	kelch domain-containing protein 10-like
LOC106520367	118.953	1147.18	1028.23	-2.97202	7.1822e-34	1.05617e-30	heat shock cognate 71 kDa protein-like
LOC106520452	1.24889	4.70826	3.45936	-1.79802	1.45312e-14	4.4518e-12	THAP domain-containing protein 6-like
LOC106520919	0.503805	4.11915	3.61534	-2.64424	3.93448e-20	1.84653e-17	D(1) dopamine receptor-like
LOC106520976	1.01724	4.51676	3.49952	-1.95465	1.2695e-12	3.14636e-10	GTPase IMAP family member 4-like
LOC106520982	11.0035	1.56893	-9.43454	2.14667	1.11456e-08	1.639e-06	#N/A
LOC106521400	3.41283	10.0811	6.66827	-1.4113	1.03582e-05	0.000910285	zinc finger protein with KRAB and SCAN domains 1-like
LOC106521510	5.37855	11.5846	6.20605	-1.05479	0.000184544	0.0120079	uncharacterized LOC106521510
LOC106521766	7.23503	21.959	14.724	-1.5292	2.56556e-12	5.95696e-10	neural Wiskott-Aldrich syndrome protein-like
LOC106521787	17.2197	6.48685	-10.7328	1.27885	0.000107679	0.00746911	F-box/LRR-repeat protein 14
LOC106521848	4.88569	9.37625	4.49056	-0.914287	0.000346909	0.0205702	E3 ubiquitin-protein ligase HERC2
LOC106521908	18.5569	7.21603	-11.3408	1.26977	1.43714e-05	0.00121925	cytoplasmic polyadenylation element-binding protein 4-like
LOC106521922	1.17487	4.50749	3.33262	-1.66386	2.31548e-06	0.000229035	beta-2 adrenergic receptor-like
LOC106521982	0.411244	2.03452	1.62327	-2.00868	9.91222e-11	1.91793e-08	rho GTPase-activating protein 44-like
LOC106522483	0.554132	2.07757	1.52344	-1.62563	5.86681e-06	0.000541465	protein FAM83G-like
LOC106522528	2.59785	310.017	307.419	-3.67549	3.09625e-20	1.48472e-17	heat shock 70 kDa protein-like
LOC106522706	1.28908	3.46479	2.17571	-1.30036	5.39927e-05	0.00407867	MICAL-like protein 2
LOC106522787	5.69755	1.71712	-3.98043	1.42817	0.000417182	0.0239641	#N/A
LOC106522807	12.9535	149.591	136.638	-3.32699	5.56437e-66	4.09129e-62	protein phosphatase 1 regulatory subunit 15A-like
LOC106522865	1.63564	4.43707	2.80143	-1.26777	0.000692199	0.0374229	cytosolic sulfotransferase 3-like
LOC106522949	21.3966	6.58149	-14.8151	1.44541	0.000195152	0.0123314	#N/A
LOC106523057	54.8084	19.0996	-35.7089	1.37087	2.7326e-05	0.00221602	#N/A
LOC106523371	74.3566	166.613	92.2562	-1.11137	3.11199e-05	0.00247813	mitochondrial coenzyme A transporter SLC25A42-like
LOC106523429	15.0222	77.2519	62.2297	-2.1811	4.71285e-19	1.99915e-16	heat shock 70 kDa protein 4-like
LOC106523525	13.8863	65.7304	51.844	-2.11496	5.95921e-23	3.98328e-20	dnaJ homolog subfamily B member 9-like
LOC106523747	142.713	840.176	697.463	-2.35649	1.60199e-22	9.81573e-20	apolipoprotein A-I-like
LOC106523782	47.2193	177.617	130.397	-1.64785	3.14886e-06	0.00030598	protein snail homolog Sna-like
LOC106523942	0.509591	5.74342	5.23383	-3.08084	1.13094e-29	1.03943e-26	serine/threonine-protein kinase SIK2-like
LOC106524028	4.70561	10.1828	5.47723	-1.06504	9.28696e-05	0.00654479	actin filament-associated protein 1-like 1
LOC106524069	43.8357	175.551	131.715	-1.91137	5.4378e-22	2.99867e-19	induced myeloid leukemia cell differentiation protein Mcl-1-like
LOC106524604	9.58536	24.6567	15.0713	-1.25617	6.48698e-05	0.00478561	testis-expressed sequence 2 protein-like
LOC106524619	2.47741	48.8222	46.3448	-3.86026	3.50589e-54	1.93332e-50	trichohyalin-like
LOC106524906	6.05154	17.0352	10.9837	-1.36523	1.18925e-05	0.00103277	SPRY domain-containing SOCS box protein 4-like
LOC106525165	3.9628	11.6438	7.68103	-1.42876	1.60915e-06	0.00016282	brain-specific angiogenesis inhibitor 1-associated protein 2-like protein 1
LOC106525206	1.84265	5.58813	3.74548	-1.3878	0.000240448	0.0148151	ataxin-7-like protein 2
LOC106525316	10.4537	1.48404	-8.96964	2.50279	4.54576e-21	2.38739e-18	#N/A
LOC106525381	13.9005	3.82037	-10.0801	1.57145	2.76086e-05	0.00223074	growth arrest-specific protein 1-like
LOC106525483	1.88275	7.98891	6.10616	-1.88747	2.42559e-11	4.95405e-09	calcium-independent phospholipase A2-gamma-like
LOC106525602	0.833223	11.6337	10.8005	-3.10888	1.04595e-22	6.5919e-20	#N/A
LOC106525615	18.7963	67.9788	49.1825	-1.7451	7.56627e-14	2.19601e-11	BAG family molecular chaperone regulator 3-like
LOC106525681	1.7286	234.078	232.349	-3.50845	6.0076e-18	2.36635e-15	heat shock 70 kDa protein
LOC106525755	0.394563	2.25905	1.86449	-1.76787	6.41718e-05	0.004766	GTPase IMAP family member 8-like
LOC106525804	8.58759	38.516	29.9284	-1.97558	1.23535e-13	3.44929e-11	neuroepithelial cell-transforming gene 1 protein-like
LOC106525886	21.1505	5.88269	-15.2678	1.63263	4.03475e-07	4.49487e-05	nanos homolog 1-like
LOC106525924	2.3906	0.422538	-1.96806	2.0318	1.97425e-08	2.70484e-06	basic salivary proline-rich protein 2-like
LOC106525940	4.46835	0.930039	-3.53831	1.92518	9.90638e-09	1.49668e-06	frizzled-8-like
LOC106526041	2.41245	7.64308	5.23064	-1.49617	2.80267e-06	0.000274761	C-X-C chemokine receptor type 3-like
LOC106526225	22.3211	5.6343	-16.6868	1.75771	2.11343e-08	2.86e-06	excitatory amino acid transporter 1-like
LOC106526526	130.287	293.044	162.757	-1.11097	7.32485e-05	0.0053324	tumor-associated calcium signal transducer 2-like
LOC106526773	2.40871	8.6923	6.28359	-1.57207	2.13803e-05	0.00175972	ABC transporter G family member 23-like
LOC106526874	0.34357	3.25242	2.90885	-2.0799	2.23083e-06	0.000221656	#N/A
LOC106527169	4.91769	23.6979	18.7803	-2.02412	3.23097e-12	7.42382e-10	class E basic helix-loop-helix protein 40-like
LOC106527206	1.61603	6.01143	4.3954	-1.64609	1.56094e-06	0.000158669	zinc finger and SCAN domain-containing protein 31-like
LOC106527482	5.86139	13.5649	7.70349	-1.11992	0.000843776	0.0441043	zinc finger and BTB domain-containing protein 26-like
LOC106527530	4.90435	10.1989	5.29451	-1.02015	4.56693e-05	0.00348572	exostosin-1b
LOC106527556	3.64538	0.913165	-2.73221	1.60944	3.92591e-05	0.00304921	#N/A
LOC106527636	0.189055	2.01958	1.83053	-2.74323	3.86515e-16	1.33215e-13	transmembrane channel-like protein 2
LOC106527983	5.46425	1.94383	-3.52042	1.28876	0.000912849	0.0472667	uncharacterized LOC106527983
LOC106527984	2.71703	7.50661	4.78958	-1.3952	3.48782e-09	5.57496e-07	2-aminoethanethiol dioxygenase-like
LOC106528147	7.91493	2.64068	-5.27425	1.35314	0.000510502	0.0286531	serine/threonine-protein kinase 17A-like
LOC106528306	5.87923	12.5993	6.72006	-1.03954	0.000926073	0.0478392	progestin and adipoQ receptor family member 6-like
LOC106528641	3.23763	0.626469	-2.61116	1.76298	2.86314e-05	0.00230493	#N/A
LOC106528666	4.50535	10.045	5.53962	-1.10689	2.22259e-05	0.00182252	centrosomal protein of 170 kDa protein B-like
LOC106528787	2.7125	0.906805	-1.80569	1.38572	0.000124493	0.00847552	WD repeat-containing protein 49-like
LOC106528824	4.33331	34.3215	29.9882	-2.77057	1.13334e-35	1.92301e-32	growth arrest and DNA damage-inducible protein GADD45 alpha-like
LOC106528838	0.359794	3.55651	3.19671	-2.03232	9.53784e-06	0.000858717	histone H2B 1/2
LOC106528964	2.53342	6.82727	4.29384	-1.33125	2.98689e-06	0.000291526	#N/A
LOC106529105	14.2875	4.78672	-9.50079	1.45535	3.50398e-07	3.94341e-05	transcriptional regulator Myc-2-like
LOC106529110	16.1017	47.7793	31.6776	-1.5286	2.03326e-20	9.96661e-18	cyclin-G2-like
LOC106529419	2.58969	10.2843	7.69464	-1.60832	6.32267e-05	0.00471167	glutamine synthetase-like
LOC106529455	1.03868	3.98326	2.94458	-1.71655	8.35867e-08	1.04167e-05	protein phosphatase PTC7 homolog
LOC106529596	12.3928	4.07964	-8.31312	1.39711	0.000118265	0.00807641	very-long-chain 3-oxoacyl-CoA reductase-A-like
LOC106529647	2.99486	12.5399	9.54501	-1.85392	2.04986e-10	3.73684e-08	dnaJ homolog subfamily B member 1-like
LOC106529712	0.568827	3.837	3.26817	-2.16898	3.72745e-09	5.91512e-07	uncharacterized LOC106529712
LOC106529727	3.09332	23.1891	20.0957	-2.3701	7.94824e-12	1.75322e-09	diablo homolog, mitochondrial-like
LOC106530086	2.29787	26.2193	23.9214	-3.10501	8.18193e-31	8.2035e-28	hormone-sensitive lipase-like
LOC106530358	3.14764	1.31227	-1.83537	1.17818	9.20555e-05	0.00652913	regulator of G-protein signaling 7-binding protein B-like
LOC106530483	16.4494	5.09084	-11.3586	1.43735	0.000188476	0.0121561	growth arrest-specific protein 1-like
LOC106530507	0.520526	3.88152	3.36099	-2.42987	9.50942e-14	2.68922e-11	N-acetyllactosaminide beta-1,3-N-acetylglucosaminyltransferase 2-like
LOC106530824	3.29851	9.85076	6.55225	-1.49813	1.11728e-10	2.12456e-08	solute carrier family 41 member 2-like
LOC106531171	11.3686	35.2272	23.8586	-1.40425	0.000211536	0.0132183	interleukin-20 receptor subunit alpha-like
LOC106531462	0.635137	2.98661	2.35147	-1.90815	1.27669e-08	1.8406e-06	SH2 domain-containing protein 4A-like
LOC106531605	1.55699	9.92199	8.365	-2.08021	9.64808e-08	1.1956e-05	uncharacterized LOC106531605
LOC106531758	2.753	7.90719	5.15419	-1.37976	2.11866e-05	0.00175031	occludin-like
LOC106531886	126.745	572.148	445.403	-1.64206	0.000230513	0.0142827	wiskott-Aldrich syndrome protein family member 2-like
LOC106531887	27.8021	99.9199	72.1178	-1.51753	0.000245449	0.0150392	#N/A
LOC106532194	2.3131	15.117	12.8039	-2.4259	2.6491e-19	1.14576e-16	#N/A
LOC106532516	0.471835	3.22479	2.75296	-2.36669	1.2015e-14	3.73277e-12	#N/A
LOC106532521	1.37228	7.82516	6.45288	-1.77173	8.63456e-05	0.00614987	signal-transducing adaptor protein 1-like
LOC106532616	5.82339	39.2763	33.4529	-2.53074	1.79223e-25	1.36321e-22	RING finger protein 225-like
LOC106532619	15.8762	5.57084	-10.3053	1.39611	1.5563e-06	0.000158669	paraneoplastic antigen Ma1 homolog
LOC106533043	159.18	1085.14	925.961	-2.53428	6.82854e-25	4.85884e-22	heat shock protein HSP 90-alpha-like
LOC106533044	16.836	53.8955	37.0595	-1.55477	1.01049e-08	1.51629e-06	heat shock protein HSP 90-alpha 1
LOC106533070	1.23373	7.64922	6.4155	-2.21372	6.77519e-12	1.50957e-09	coagulation factor V-like
LOC106533231	2.73331	5.15445	2.42114	-0.894559	0.000190596	0.0122571	uncharacterized LOC106533231
LOC106533346	7.92385	22.1838	14.2599	-1.44564	1.25496e-16	4.53802e-14	zinc finger protein 37-like
LOC106533474	3.32606	7.65511	4.32905	-1.12166	0.000432057	0.0247108	autophagy-related protein 9A-like
LOC106533611	8.27541	21.0589	12.7834	-1.22827	0.000288833	0.0174073	uncharacterized LOC106533611
LOC106533641	11.4666	5.16248	-6.30411	1.07783	0.000768402	0.0406461	#N/A
LOC106533852	16.7474	37.7095	20.9621	-1.11039	8.52872e-05	0.00610801	zinc finger and BTB domain-containing protein 14-like
LOC106533909	0.860242	3.85795	2.99771	-1.89195	8.02319e-09	1.23759e-06	tumor suppressor candidate 5 homolog
LOC106533910	1.65007	18.2911	16.641	-3.13794	1.38469e-36	2.5453e-33	#N/A
LOC106534043	5.20039	23.1921	17.9917	-1.96406	3.91292e-13	1.05258e-10	filamin A-interacting protein 1-like
LOC106534226	0.479023	8.12131	7.64229	-2.68531	1.14419e-11	2.47437e-09	#N/A
LOC106534305	3.51575	1.08856	-2.42719	1.44528	0.000101576	0.00711289	rho-related GTP-binding protein RhoB-like
LOC106534367	4.41518	11.6195	7.20429	-1.26088	0.0002262	0.014055	prostate-associated microseminoprotein-like
LOC106534406	0.593015	3.02782	2.4348	-1.5903	0.000677766	0.0368231	leucine-rich repeat extensin-like protein 5
LOC106534520	17.5169	35.8475	18.3306	-1.00043	5.27914e-05	0.00401542	AN1-type zinc finger protein 5-like
LOC106534543	2.49582	10.3715	7.87566	-1.78563	6.26926e-08	7.90213e-06	zinc finger protein 624-like
LOC106534642	431.109	1038.92	607.811	-1.16336	0.000712062	0.038309	#N/A
LOC106534700	2.02846	62.0519	60.0234	-2.90561	1.98182e-12	4.70054e-10	G0/G1 switch protein 2-like
LOC106534703	9.26653	33.8837	24.6172	-1.77691	1.06882e-16	3.92935e-14	calcium/calmodulin-dependent protein kinase type 1D-like
LOC106534726	4.09878	42.1539	38.0551	-2.40438	2.3786e-09	3.88646e-07	DNA damage-inducible transcript 4-like protein
LOC106534734	18.5835	76.5263	57.9428	-1.53767	0.000640464	0.0350555	homeobox protein prophet of Pit-1-like
LOC106534789	1.25369	9.01562	7.76193	-2.11573	2.24428e-07	2.66152e-05	uncharacterized LOC106534789
LOC106535257	21.4564	8.40126	-13.0552	1.22672	0.000363503	0.0214389	repetitive proline-rich cell wall protein 2-like
LOC106535278	3.92081	11.7763	7.85545	-1.4586	5.3264e-07	5.87448e-05	LON peptidase N-terminal domain and RING finger protein 2-like
LOC106535458	8.54213	18.232	9.68988	-1.07426	8.10991e-10	1.40857e-07	tyrosine-protein phosphatase non-receptor type 23-like
LOC106535465	261.543	846.138	584.595	-1.56165	2.63299e-08	3.49871e-06	#N/A
LOC106535566	0.9954	2.95173	1.95633	-1.36295	0.000259596	0.0158181	platelet glycoprotein Ib alpha chain-like
LOC106535704	2.14027	25.9348	23.7946	-2.94882	1.62609e-19	7.32007e-17	uncharacterized LOC106535704
LOC106535829	2.38224	0.578322	-1.80392	1.824	3.01078e-10	5.35579e-08	ras association domain-containing protein 10-like
LOC106535981	0.607302	2.48817	1.88087	-1.87	2.10876e-12	4.9484e-10	cell cycle checkpoint control protein RAD9B-like
LOC106536565	2.11781	6.981	4.86319	-1.5871	6.54185e-09	1.02341e-06	long-chain fatty acid transport protein 6-like
LOC106536665	2.15643	5.82202	3.66558	-1.2608	0.000966121	0.0496753	uncharacterized LOC106536665
LOC106537043	45.2464	10.0475	-35.199	1.9737	2.51736e-13	6.94099e-11	#N/A
LOC106537045	48.3705	9.74271	-38.6278	2.12303	2.571e-17	9.77779e-15	N-myc proto-oncogene protein-like
LOC106537154	1.54468	6.50169	4.95701	-1.81816	1.30525e-08	1.86955e-06	protein LCHN-like
LOC106537193	2.35041	0.497912	-1.8525	1.64842	0.000114468	0.00786581	glycoprotein endo-alpha-1,2-mannosidase-like
LOC106537211	0.677352	3.6776	3.00025	-1.65587	0.000523675	0.0292436	#N/A
LOC106537247	1.10243	6.4667	5.36426	-2.25487	1.5902e-14	4.80502e-12	tumor necrosis factor receptor superfamily member 10B-like
LOC106537270	0.871183	2.84876	1.97757	-1.50897	1.02238e-05	0.0009043	protein delta homolog 2-like
LOC106537400	16.9575	35.8028	18.8452	-1.03986	3.28886e-05	0.00259092	leucine-rich repeat protein SHOC-2
lpcat4	4.27365	14.6948	10.4212	-1.66478	2.77132e-11	5.60823e-09	lysophosphatidylcholine acyltransferase 4
lysmd3	9.64161	24.5613	14.9197	-1.24684	6.44048e-05	0.00476725	LysM, putative peptidoglycan-binding, domain containing 3
map3k13	5.56312	10.7973	5.23422	-0.927102	0.000474243	0.0268562	mitogen-activated protein kinase kinase kinase 13
mdm2	24.8829	65.4245	40.5416	-1.34549	8.17995e-11	1.59676e-08	MDM2 proto-oncogene, E3 ubiquitin protein ligase
mknk2	19.1583	100.166	81.0078	-2.20374	2.28732e-19	1.00907e-16	MAP kinase interacting serine/threonine kinase 2
nadk	3.57919	18.8543	15.2751	-2.15073	1.08781e-14	3.47752e-12	NAD kinase
nanp	1.14739	4.68761	3.54021	-1.64172	3.68062e-05	0.00287898	N-acetylneuraminic acid phosphatase
ND1	1515.01	692.024	-822.99	1.07433	0.000167187	0.0110413	mitochondrially encoded NADH:Ubiquinone Oxidoreductase Core Subunit 1
ND2	1665.28	695.81	-969.473	1.20585	5.75541e-07	6.28479e-05	mitochondrially encoded NADH:Ubiquinone Oxidoreductase Core Subunit 2
ND5	1136.77	362.096	-774.669	1.39073	0.000432421	0.0247108	mitochondrially encoded NADH:Ubiquinone Oxidoreductase Core Subunit 5
ND6	2158.42	563.41	-1595.01	1.66368	1.38698e-06	0.000142962	mitochondrially encoded NADH:Ubiquinone Oxidoreductase Core Subunit 6
ndel1	10.0882	42.1625	32.0743	-1.81349	1.14938e-08	1.66796e-06	nudE neurodevelopment protein 1-like 1
nfatc2	1.03015	3.65308	2.62293	-1.64639	6.64239e-08	8.32488e-06	nuclear factor of activated T-cells, cytoplasmic, calcineurin-dependent 2
nfil3	3.23682	22.5554	19.3186	-2.59982	9.63325e-31	9.23871e-28	nuclear factor, interleukin 3 regulated
nfkbil1	3.30492	1.13958	-2.16534	1.38021	1.27163e-05	0.00109142	nuclear factor of kappa light polypeptide gene enhancer in B-cells inhibitor-like 1
ostm1	6.02027	14.2777	8.25748	-1.14887	0.000589744	0.0325745	osteopetrosis associated transmembrane protein 1
otud7b	4.65182	14.6284	9.97663	-1.5895	7.36975e-16	2.50095e-13	OTU deubiquitinase 7B
paqr5	0.907629	4.08656	3.17893	-1.79839	6.49269e-07	7.02038e-05	progestin and adipoQ receptor family member V
pck1	168.345	2267.71	2099.37	-3.2582	5.71627e-31	6.00426e-28	phosphoenolpyruvate carboxykinase 1 (soluble)
pdcd6	7.94593	20.3664	12.4205	-1.3126	1.5601e-10	2.89349e-08	programmed cell death 6
pdik1l	1.30579	6.98934	5.68356	-1.86416	4.70498e-06	0.000441628	PDLIM1 interacting kinase 1 like
pdpk1	6.98222	17.6937	10.7115	-1.25636	1.01588e-05	0.00090356	3-phosphoinositide dependent protein kinase 1
pdxdc1	1.57953	4.37759	2.79806	-1.33774	3.16353e-05	0.00251011	pyridoxal-dependent decarboxylase domain containing 1
pi4k2b	6.08275	26.2617	20.1789	-1.86724	9.29022e-10	1.58856e-07	phosphatidylinositol 4-kinase type 2 beta
pik3cb	6.97948	19.2493	12.2699	-1.38618	2.10351e-08	2.86e-06	phosphatidylinositol-4,5-bisphosphate 3-kinase, catalytic subunit beta
pik3r3	3.16769	12.7436	9.57587	-1.77598	1.55075e-08	2.19272e-06	phosphoinositide-3-kinase, regulatory subunit 3 (gamma)
plagl2	1.28146	3.03193	1.75048	-1.18568	4.28903e-06	0.000404305	pleiomorphic adenoma gene-like 2
plcg1	8.45734	20.5547	12.0973	-1.25714	2.16092e-15	7.22205e-13	phospholipase C, gamma 1
plch2	3.01546	5.91324	2.89778	-0.936812	0.000759152	0.040455	phospholipase C, eta 2
plekha3	3.56043	12.6289	9.06849	-1.73012	1.19977e-14	3.73277e-12	pleckstrin homology domain containing, family A (phosphoinositide binding specific) member 3
ppp1r3c	63.1269	187.066	123.939	-1.40406	2.57e-05	0.00209185	protein phosphatase 1, regulatory subunit 3C
ppp1r3g	1.85348	8.30056	6.44709	-1.78431	2.55024e-06	0.00025113	protein phosphatase 1, regulatory subunit 3G
ppp2ca	16.3368	94.5921	78.2553	-2.39121	4.05544e-31	4.47275e-28	protein phosphatase 2, catalytic subunit, alpha isozyme
Pseudo16S	246.038	27.006	-219.032	2.77069	2.31139e-22	1.37796e-19	mitochondrially encoded pseudogene 16s ribosomal RNA
psme4	4.58705	9.16149	4.57444	-0.972577	1.6167e-05	0.00136111	proteasome activator subunit 4
ptgis	9.18234	32.8166	23.6342	-1.71162	1.2247e-11	2.59754e-09	prostaglandin I2 (prostacyclin) synthase
rab1a	50.3399	171.264	120.924	-1.66789	5.24836e-13	1.36198e-10	RAB1A, member RAS oncogene family
rab32	6.34133	18.4836	12.1423	-1.35826	0.000186834	0.0120856	RAB32, member RAS oncogene family
rhpn2	3.2486	8.73426	5.48566	-1.33384	1.44875e-06	0.000148635	rhophilin, Rho GTPase binding protein 2
ripk4	3.85901	9.71989	5.86088	-1.28583	9.61218e-10	1.61851e-07	receptor-interacting serine-threonine kinase 4
rlim	13.8488	31.7116	17.8629	-1.15628	1.53744e-07	1.87364e-05	ring finger protein, LIM domain interacting
rxra	0.924269	2.12043	1.19616	-1.11956	0.000339064	0.0201592	retinoid X receptor, alpha
scyl1	5.79712	12.3114	6.51425	-1.02893	0.000766865	0.0406461	SCY1-like, kinase-like 1
serac1	5.64377	11.8467	6.20292	-1.02116	0.00040609	0.0235725	serine active site containing 1
sik2	5.26931	12.9351	7.6658	-1.19053	0.000356376	0.0210749	salt-inducible kinase 2
skil	2.80887	5.86475	3.05587	-1.01525	0.0004115	0.0237615	SKI-like proto-oncogene
slc12a9	2.82027	7.28236	4.46209	-1.24479	0.00021032	0.0131796	solute carrier family 12, member 9
slc22a31	3.33597	8.18467	4.84871	-1.21495	2.88198e-05	0.00231167	solute carrier family 22, member 31
slc25a18	3.54134	1.20652	-2.33482	1.44163	2.77724e-07	3.19064e-05	solute carrier family 25 (glutamate carrier), member 18
slc25a25	3.65902	27.8772	24.2182	-2.43451	2.64971e-13	7.2157e-11	solute carrier family 25 (mitochondrial carrier%3B phosphate carrier), member 25
slc35g1	0.822706	3.53616	2.71346	-1.82056	3.99817e-08	5.21844e-06	solute carrier family 35, member G1
slc4a1	0.648529	2.33305	1.68452	-1.49574	0.000328742	0.0196514	solute carrier family 4 (anion exchanger), member 1 (Diego blood group)
smim11a	11.0049	73.949	62.9441	-2.57822	6.45406e-34	1.01688e-30	small integral membrane protein 11A
snx30	2.35366	6.39343	4.03977	-1.36413	5.60892e-08	7.15154e-06	sorting nexin family member 30
sox9	6.36084	2.31361	-4.04722	1.32102	6.87997e-05	0.00504181	SRY (sex determining region Y)-box 9
spg20	3.22346	6.96845	3.74499	-1.06006	0.000191679	0.0122602	spastic paraplegia 20 (Troyer syndrome)
sqstm1	362.84	1235.39	872.547	-1.6246	6.08455e-09	9.58665e-07	sequestosome 1
stim1	3.72122	8.48937	4.76815	-1.15508	2.72815e-08	3.60344e-06	stromal interaction molecule 1
stip1	52.7069	155.367	102.66	-1.49453	1.82426e-12	4.37385e-10	stress-induced phosphoprotein 1
tet1	4.45359	9.62724	5.17365	-1.07359	9.63072e-06	0.000863554	tet methylcytosine dioxygenase 1
tmed1	6.89125	1.86562	-5.02563	1.56607	4.01568e-05	0.00310799	transmembrane p24 trafficking protein 1
tmem178a	0.702864	2.80705	2.10419	-1.68963	4.0289e-06	0.000383058	transmembrane protein 178A
tmem33	6.29086	19.013	12.7221	-1.51087	1.66991e-10	3.06958e-08	transmembrane protein 33
tmem41b	3.63074	9.66184	6.03111	-1.30776	1.13881e-05	0.000992884	transmembrane protein 41B
topors	3.80464	10.7529	6.94826	-1.41235	2.63123e-08	3.49871e-06	topoisomerase I binding, arginine/serine-rich, E3 ubiquitin protein ligase
tor2a	1.99496	5.61215	3.61719	-1.30379	0.000526646	0.0293352	torsin family 2, member A
trabd	5.12837	15.0028	9.87442	-1.45653	1.08263e-08	1.60654e-06	TraB domain containing
tRNALeu2-1	158.435	5.35437	-153.08	4.01081	8.65854e-45	2.72843e-41	mitochondrially encoded Leucine2-tRNA copy 1
tRNALeu2-2	156.067	6.97065	-149.096	3.71499	5.49533e-38	1.10196e-34	mitochondrially encoded Leucine2-tRNA copy 2
trnar-ucu	0.846416	3.36737	2.52095	-1.63636	1.79562e-05	0.00150029	#N/A
trpc4ap	16.0601	36.8675	20.8075	-1.13629	5.34506e-05	0.00405159	transient receptor potential cation channel, subfamily C, member 4 associated protein
txnip	75.2299	24.622	-50.6079	1.52111	2.54796e-10	4.6068e-08	thioredoxin interacting protein
ubap1	4.36323	8.80351	4.44028	-0.98456	2.90495e-05	0.00232164	ubiquitin associated protein 1
usp36	4.75719	12.2794	7.52219	-1.30722	2.26995e-08	3.05308e-06	ubiquitin specific peptidase 36
utp23	15.3883	38.215	22.8267	-1.26139	1.70397e-08	2.36391e-06	UTP23, small subunit (SSU) processome component, homolog (yeast)
zbtb18	2.77386	1.26599	-1.50787	1.06119	0.00075296	0.0403126	zinc finger and BTB domain containing 18
zbtb21	1.249	5.12193	3.87293	-1.8896	2.79261e-14	8.32424e-12	zinc finger and BTB domain containing 21
zfand2a	6.9626	27.5925	20.63	-1.84847	8.51027e-14	2.43792e-11	zinc finger, AN1-type domain 2A
znf750	1.24672	5.49275	4.24603	-1.91406	7.42299e-11	1.46193e-08	zinc finger protein 750
zpr1	7.99622	23.8253	15.8291	-1.50449	4.17881e-12	9.40574e-10	ZPR1 zinc finger

## Sheet: E
GO enrichment for transcripts in anoxic DII embryos that increased in abundance when compared to DII t=0
GOBPID	Term	Count	Size	enrichment	p-value after multiple hypothesis correction
GO:0035966	response to topologically incorrect protein	13	139	8.90508	0.00847855
GO:0036499	PERK-mediated unfolded protein response	5	17	228.979	0.00847855
GO:0071364	cellular response to epidermal growth factor stimulus	6	28	101.288	0.00847855
GO:0033700	phospholipid efflux	3	4	2481.56	0.00847855
GO:1901615	organic hydroxy compound metabolic process	17	216	4.82242	0.0080172
GO:0006986	response to unfolded protein	13	125	11.0115	0.00608256
GO:0042026	protein refolding	6	18	245.093	0.00313444

## Sheet: F
GO enrichment for transcripts in anoxic DII embryos that decreased in abundance when compared to DII t=0
GOMFID	Term	Count	Size	enrichment	p-value after multiple hypothesis correction
GO:0004930	G-protein coupled receptor activity	3	83	5.76354	0.00452108
GO:0042542	response to hydrogen peroxide	4	87	6.99432	0.00708576
GO:0071345	cellular response to cytokine stimulus	6	266	1.12231	0.00708576
GO:0072593	reactive oxygen species metabolic process	4	125	3.38816	0.0101503
GO:0000302	response to reactive oxygen species	4	133	2.99282	0.0101503
GO:2000377	regulation of reactive oxygen species metabolic process	3	87	5.24574	0.020351
GO:1901654	response to ketone	3	93	4.5907	0.0204015
GO:0009612	response to mechanical stimulus	3	102	3.81632	0.0225377
GO:0030324	lung development	3	114	3.05517	0.0228787
GO:0044272	sulfur compound biosynthetic process	3	117	2.9005	0.0228787
GO:0030323	respiratory tube development	3	117	2.9005	0.0228787
GO:0060541	respiratory system development	3	128	2.4234	0.0264346
GO:0046394	carboxylic acid biosynthetic process	3	154	1.67419	0.035695
GO:0006820	anion transport	3	158	1.59049	0.035695
GO:0016053	organic acid biosynthetic process	3	163	1.49441	0.035695
GO:0040029	regulation of gene expression, epigenetic	3	163	1.49441	0.035695
GO:0008544	epidermis development	3	166	1.44088	0.035695
GO:0019221	cytokine-mediated signaling pathway	3	185	1.16012	0.0440994
GO:0004930	G-protein coupled receptor activity	3	83	5.76354	0.00452108

## Sheet: G
Transcript abundance changes in 4 dpd embryos when compared to DII t=0
Gene ID	D2 t0 MEAN	4dpd t0 MEAN	Difference of means	log2 FC	padj 05	Description
aaas	5.64445	21.0638	15.4194	-1.87844	7.13729e-06	achalasia, adrenocortical insufficiency, alacrimia
aaed1	9.02667	2.15156	-6.87511	2.02276	0.000483151	AhpC/TSA antioxidant enzyme domain containing 1
aamdc	43.1958	16.8722	-26.3236	1.34441	0.00442093	adipogenesis associated, Mth938 domain containing
aars2	12.2957	30.9212	18.6255	-1.32222	0.000410966	alanyl-tRNA synthetase 2, mitochondrial
aarsd1	1.55645	8.63407	7.07762	-2.44407	2.93934e-13	alanyl-tRNA synthetase domain containing 1
aasdh	3.7332	14.2992	10.566	-1.92134	1.11025e-07	aminoadipate-semialdehyde dehydrogenase
aasdhppt	52.4377	6.64026	-45.7975	2.95432	1.73936e-22	aminoadipate-semialdehyde dehydrogenase-phosphopantetheinyl transferase
aass	49.3308	12.9396	-36.3912	1.92265	8.95427e-15	aminoadipate-semialdehyde synthase
abat	62.5191	22.1928	-40.3263	1.47221	0.0102279	4-aminobutyrate aminotransferase
abca3	70.6433	7.61907	-63.0243	3.20198	4.89872e-65	ATP-binding cassette, sub-family A (ABC1), member 3
abcb8	9.50274	23.6547	14.152	-1.30217	0.0107858	ATP-binding cassette, sub-family B (MDR/TAP), member 8
abcc2	37.1346	11.6668	-25.4678	1.65889	3.14073e-06	ATP-binding cassette, sub-family C (CFTR/MRP), member 2
abcf2	14.042	28.9567	14.9148	-1.03969	0.00699155	ATP-binding cassette, sub-family F (GCN20), member 2
abcf3	4.25624	16.0621	11.8059	-1.89732	1.78077e-07	ATP-binding cassette, sub-family F (GCN20), member 3
abhd10	87.8219	32.2067	-55.6153	1.44338	7.51409e-10	abhydrolase domain containing 10
abhd17b	1.08181	3.14316	2.06135	-1.53464	1.60783e-09	abhydrolase domain containing 17B
abhd5	4.17406	1.14327	-3.03079	1.85639	1.17529e-08	abhydrolase domain containing 5
abhd6	8.62139	2.19957	-6.42182	1.95829	1.11221e-07	abhydrolase domain containing 6
abracl	2.76267	8.12446	5.3618	-1.5368	0.000680008	ABRA C-terminal like
abt1	22.1107	73.2963	51.1856	-1.71628	6.6892e-07	activator of basal transcription 1
abtb1	39.5407	15.8712	-23.6694	1.30881	0.00070039	ankyrin repeat and BTB (POZ) domain containing 1
acaa1	35.561	19.0406	-16.5204	0.89911	0.00112856	acetyl-CoA acyltransferase 1
acad8	5.49576	12.8759	7.38017	-1.22241	8.9146e-05	acyl-CoA dehydrogenase family, member 8
acadl	1.63538	4.89761	3.26224	-1.57169	1.01893e-07	acyl-CoA dehydrogenase, long chain
acadsb	51.0737	16.2244	-34.8493	1.64653	1.29931e-08	acyl-CoA dehydrogenase, short/branched chain
acap1	2.80067	1.35421	-1.44646	1.04793	0.00258348	ArfGAP with coiled-coil, ankyrin repeat and PH domains 1
acat1	112.999	57.0647	-55.9342	0.983794	0.000395674	acetyl-CoA acetyltransferase 1
acbd6	2.89945	6.06538	3.16593	-1.05674	0.0305517	acyl-CoA binding domain containing 6
acly	1.23833	9.10358	7.86525	-2.86209	1.83191e-31	ATP citrate lyase
acot11	10.6831	4.97601	-5.70712	1.10116	0.000464143	acyl-CoA thioesterase 11
acot13	3.89552	10.9449	7.04937	-1.47914	0.000333584	acyl-CoA thioesterase 13
acot7	1.50474	4.13065	2.62591	-1.4429	0.00605871	acyl-CoA thioesterase 7
acp1	2.17659	10.8523	8.67572	-2.28369	7.91653e-09	acid phosphatase 1, soluble
acsbg2	3.37688	12.7492	9.37229	-1.91261	1.74189e-42	acyl-CoA synthetase bubblegum family member 2
acsf2	261.354	65.0955	-196.258	1.98518	5.8361e-07	acyl-CoA synthetase family member 2
acsf3	3.3568	6.55248	3.19568	-0.959702	0.0381109	acyl-CoA synthetase family member 3
acsl4	69.1579	28.1975	-40.9605	1.29048	9.52728e-07	acyl-CoA synthetase long-chain family member 4
acsl5	0.664185	24.9588	24.2946	-5.16651	5.9468e-61	acyl-CoA synthetase long-chain family member 5
acsl6	0.356066	3.21471	2.85864	-3.17049	2.83559e-47	acyl-CoA synthetase long-chain family member 6
acss3	2.48816	0.983711	-1.50445	1.33326	0.00342742	acyl-CoA synthetase short-chain family member 3
actl6a	15.5447	64.0725	48.5278	-2.03568	2.17138e-20	actin-like 6A
actr10	8.26824	14.7238	6.45552	-0.832267	0.00252222	actin-related protein 10 homolog (S. cerevisiae)
actr5	1.96036	5.39108	3.43072	-1.4523	1.43757e-06	ARP5 actin-related protein 5 homolog (yeast)
acvr1b	12.7915	41.4355	28.644	-1.69416	1.72402e-47	activin A receptor, type IB
acy1	2.32787	4.90984	2.58197	-1.06995	0.00572854	aminoacylase 1
adal	25.8835	6.66454	-19.219	1.94642	4.20534e-09	adenosine deaminase-like
adam19	2.79457	6.11521	3.32064	-1.12145	0.00841708	ADAM metallopeptidase domain 19
adam8	2.91397	0.829366	-2.0846	1.80183	3.72957e-06	ADAM metallopeptidase domain 8
adamts1	0.54214	2.18343	1.64129	-1.95788	0.00104757	ADAM metallopeptidase with thrombospondin type 1 motif, 1
adat1	0.670539	2.49549	1.82495	-1.8607	0.000107705	adenosine deaminase, tRNA-specific 1
adat3	1.25843	4.65329	3.39487	-1.86329	8.61104e-06	adenosine deaminase, tRNA-specific 3
adck1	0.801539	2.35349	1.55195	-1.53674	2.00733e-06	aarF domain containing kinase 1
adcy9	5.17985	1.23155	-3.9483	2.0701	2.79337e-39	adenylate cyclase 9
adcyap1	1.33548	9.01443	7.67895	-2.72663	5.84288e-12	adenylate cyclase activating polypeptide 1 (pituitary)
adgrd1	2.01851	0.484152	-1.53436	2.02773	1.48253e-05	adhesion G protein-coupled receptor D1
adgrd2	3.3487	0.946722	-2.40198	1.79907	3.37455e-05	adhesion G protein-coupled receptor D2
adgrv1	1.53662	3.48329	1.94666	-1.17119	0.0171874	adhesion G protein-coupled receptor V1
adnp	2.95513	6.44445	3.48932	-1.11891	0.00827649	activity-dependent neuroprotector homeobox
adnp2	3.18171	6.94075	3.75904	-1.11857	0.0121732	ADNP homeobox 2
adora2b	3.35775	1.10201	-2.25574	1.56742	0.0395377	adenosine A2b receptor
adprhl2	4.34258	8.55343	4.21085	-0.974476	0.0253124	ADP-ribosylhydrolase like 2
aebp2	2.62478	19.5356	16.9108	-2.86921	9.33004e-20	AE binding protein 2
aga	2.96499	6.11562	3.15063	-1.04007	0.00657695	aspartylglucosaminidase
agbl5	10.6337	3.91379	-6.71996	1.43493	2.91166e-09	ATP/GTP binding protein-like 5
agmo	30.2994	11.4221	-18.8773	1.40338	2.19141e-06	alkylglycerol monooxygenase
agpat3	5.4938	14.1452	8.65138	-1.36083	1.58109e-07	1-acylglycerol-3-phosphate O-acyltransferase 3
agtrap	9.11672	3.61308	-5.50365	1.33081	9.56836e-05	angiotensin II receptor-associated protein
ahnak	81.4917	12.0665	-69.4252	2.71382	4.11297e-10	AHNAK nucleoprotein
ahsg	8729.25	2111.68	-6617.57	2.03423	4.2485e-11	alpha-2-HS-glycoprotein
aif1l	2.83581	10.8747	8.03884	-1.92677	1.13471e-09	allograft inflammatory factor 1-like
aifm2	36.8502	13.5378	-23.3123	1.43156	0.000722562	apoptosis-inducing factor, mitochondrion-associated, 2
aim1	7.45432	2.41083	-5.04349	1.61229	0.000254279	absent in melanoma 1
aimp1	20.39	55.1323	34.7423	-1.42791	1.08143e-06	aminoacyl tRNA synthetase complex-interacting multifunctional protein 1
aimp2	107.935	23.0221	-84.9128	2.22313	1.75886e-35	aminoacyl tRNA synthetase complex-interacting multifunctional protein 2
ak1	8.49456	22.0557	13.5612	-1.36596	0.000705193	adenylate kinase 1
ak2	570.696	231.133	-339.563	1.29857	3.39799e-05	adenylate kinase 2
ak4	24.5941	4.69373	-19.9004	2.32196	0.00029327	adenylate kinase 4
akap10	11.0518	5.56934	-5.48249	0.985024	0.0108953	A kinase (PRKA) anchor protein 10
akap7	30.8478	16.6059	-14.2419	0.892276	0.00764047	A kinase (PRKA) anchor protein 7
akirin1	288.753	91.9549	-196.798	1.64361	2.28175e-09	akirin 1
alad	27.6223	57.6066	29.9843	-1.0561	0.00380283	aminolevulinate dehydratase
aldh16a1	5.14111	9.97811	4.83701	-0.953602	0.000181497	aldehyde dehydrogenase 16 family, member A1
aldh1a2	2.53431	11.3372	8.80288	-2.12602	9.28044e-06	aldehyde dehydrogenase 1 family, member A2
aldh4a1	51.8161	22.7475	-29.0686	1.18368	0.000124784	aldehyde dehydrogenase 4 family, member A1
aldh7a1	326.546	38.3776	-288.168	3.0752	2.40536e-43	aldehyde dehydrogenase 7 family, member A1
aldh9a1	185.412	64.3065	-121.105	1.52156	3.97418e-08	aldehyde dehydrogenase 9 family, member A1
aldoc	78.5123	43.0998	-35.4126	0.863102	0.0211507	aldolase C, fructose-bisphosphate
alg13	2.34228	5.94185	3.59957	-1.33182	0.000364523	ALG13, UDP-N-acetylglucosaminyltransferase subunit
alg2	3.49894	11.1427	7.64372	-1.66381	2.11923e-10	ALG2, alpha-1,3/1,6-mannosyltransferase
alg3	2.17732	4.94513	2.76781	-1.17538	0.00143841	ALG3, alpha-1,3- mannosyltransferase
alg6	2.02988	7.26329	5.23341	-1.81933	1.0025e-06	ALG6, alpha-1,3-glucosyltransferase
alkbh1	2.96051	7.87837	4.91786	-1.40135	0.000423198	alkB homolog 1, histone H2A dioxygenase
alkbh4	3.12097	6.91035	3.78938	-1.14109	0.00145404	alkB homolog 4, lysine demthylase
alox5	3.28689	0.36943	-2.91747	3.14378	1.74041e-26	arachidonate 5-lipoxygenase
alox5ap	13.9958	3.90465	-10.0912	1.83882	4.51979e-09	arachidonate 5-lipoxygenase-activating protein
alpk3	2.30373	1.03053	-1.2732	1.16164	3.69714e-06	alpha-kinase 3
alx3	0.672515	2.2676	1.59509	-1.72523	0.00348825	ALX homeobox 3
alyref	99.3741	273.873	174.499	-1.45911	4.46242e-12	Aly/REF export factor
amdhd1	4.62987	12.142	7.51209	-1.37468	0.00673777	amidohydrolase domain containing 1
ammecr1	1.4548	7.50188	6.04708	-2.35818	4.48381e-29	Alport syndrome, mental retardation, midface hypoplasia and elliptocytosis chromosomal region gene 1
amt	7.50208	13.8665	6.36445	-0.882499	0.0121732	aminomethyltransferase
amz2	2.37914	0.552727	-1.82641	2.06549	2.11814e-05	archaelysin family metallopeptidase 2
anapc13	1.6091	5.75006	4.14097	-1.81334	9.4545e-06	anaphase promoting complex subunit 13
anapc15	11.6014	22.5259	10.9245	-0.954131	0.0444058	anaphase promoting complex subunit 15
anapc2	12.581	64.5048	51.9238	-2.3197	9.63916e-07	anaphase promoting complex subunit 2
anapc4	4.87217	9.46657	4.5944	-0.958272	0.00724154	anaphase promoting complex subunit 4
anapc5	6.02769	12.0519	6.02426	-0.993644	0.0430145	anaphase promoting complex subunit 5
anapc7	13.79	23.7824	9.99243	-0.785074	0.0102005	anaphase promoting complex subunit 7
angel2	4.30377	8.99376	4.68998	-1.06141	0.0216051	angel homolog 2 (Drosophila)
angptl2	3.72007	1.37172	-2.34835	1.42241	0.00877709	angiopoietin-like 2
angptl7	1.51098	5.63395	4.12297	-1.84852	0.00451759	angiopoietin-like 7
ank3	7.29457	2.06416	-5.23042	1.80145	3.34577e-06	ankyrin 3, node of Ranvier (ankyrin G)
ankdd1b	2.10546	0.340038	-1.76542	2.57439	6.58661e-10	ankyrin repeat and death domain containing 1B
ankfn1	2.26812	0.628419	-1.6397	1.79365	0.0175684	ankyrin-repeat and fibronectin type III domain containing 1
ankh	13.4122	28.0106	14.5984	-1.05828	0.00403422	ANKH inorganic pyrophosphate transport regulator
ankib1	11.4094	6.12871	-5.28071	0.893129	0.0024224	ankyrin repeat and IBR domain containing 1
ankle2	4.31394	7.6503	3.33635	-0.825482	0.00774345	ankyrin repeat and LEM domain containing 2
ankrd11	5.21694	1.01018	-4.20676	2.29486	0.00059765	ankyrin repeat domain 11
ankrd13d	12.8188	34.8047	21.9859	-1.43041	0.000291687	ankyrin repeat domain 13 family, member D
ankrd16	28.5173	3.02413	-25.4931	3.21672	9.12679e-35	ankyrin repeat domain 16
ankrd49	2.92776	12.2756	9.34787	-2.04688	3.99175e-08	ankyrin repeat domain 49
ankrd52	8.08327	1.66275	-6.42053	2.22591	0.000165691	ankyrin repeat domain 52
ankrd54	4.49135	13.8506	9.35922	-1.62132	4.28412e-16	ankyrin repeat domain 54
ankrd66	3.11212	0.900761	-2.21136	1.76309	0.00168482	ankyrin repeat domain 66
ankrd9	1.85923	8.54622	6.68698	-2.16768	1.40423e-06	ankyrin repeat domain 9
anks3	21.3242	55.5669	34.2427	-1.36306	0.0189383	ankyrin repeat and sterile alpha motif domain containing 3
anln	1.12702	12.1651	11.0381	-3.32475	1.90374e-08	anillin actin binding protein
ano10	26.4563	10.5917	-15.8646	1.31997	1.36194e-08	anoctamin 10
ano5	11.6048	5.36531	-6.23945	1.11033	0.0004964	anoctamin 5
ano8	1.58084	5.50299	3.92215	-1.79822	1.36409e-40	anoctamin 8
anos1	6.93901	12.1689	5.22984	-0.809012	0.0160085	anosmin 1
anp32b	101.14	269.806	168.666	-1.41087	4.16354e-08	acidic (leucine-rich) nuclear phosphoprotein 32 family, member B
anxa1	267.202	97.5559	-169.646	1.44225	0.000462343	annexin A1
anxa10	25.8493	6.92121	-18.9281	1.86767	0.000476993	annexin A10
anxa3	105.672	38.6238	-67.048	1.43548	0.00560839	annexin A3
anxa4	7.24147	15.8292	8.58769	-1.12191	0.00135944	annexin A4
ap1m2	14.1496	4.75168	-9.39796	1.56393	0.000143759	adaptor-related protein complex 1, mu 2 subunit
ap1s1	11.6401	26.3893	14.7492	-1.17652	1.381e-05	adaptor-related protein complex 1, sigma 1 subunit
ap3m2	8.20586	21.9034	13.6975	-1.41026	3.90953e-07	adaptor-related protein complex 3, mu 2 subunit
ap4b1	23.9634	7.30626	-16.6571	1.70546	7.6449e-09	adaptor-related protein complex 4, beta 1 subunit
ap4e1	1.01516	3.38508	2.36992	-1.72658	1.76549e-11	adaptor-related protein complex 4, epsilon 1 subunit
ap4s1	3.40973	15.9489	12.5392	-2.19861	2.70736e-08	adaptor-related protein complex 4, sigma 1 subunit
apaf1	1.78568	4.16472	2.37904	-1.21926	7.09741e-06	apoptotic peptidase activating factor 1
apbb1	64.1135	9.22392	-54.8896	2.66886	0.00059271	amyloid beta (A4) precursor protein-binding, family B, member 1 (Fe65)
apbb1ip	10.7194	1.72549	-8.99387	2.61749	1.12594e-16	amyloid beta (A4) precursor protein-binding, family B, member 1 interacting protein
apbb2	6.858	0.791862	-6.06614	2.97845	4.51252e-05	amyloid beta (A4) precursor protein-binding, family B, member 2
apcdd1	3.7481	8.43053	4.68243	-1.15846	0.0273646	adenomatosis polyposis coli down-regulated 1
apex1	26.7403	183.433	156.693	-2.73216	1.44571e-09	APEX nuclease (multifunctional DNA repair enzyme) 1
aph1a	6.21698	16.2466	10.0296	-1.38209	4.22394e-16	APH1A gamma secretase subunit
api5	16.132	37.681	21.549	-1.218	0.000585306	apoptosis inhibitor 5
apln	4.07263	7.5478	3.47516	-0.887799	0.014629	apelin
aplp1	3.2349	15.5439	12.309	-2.25728	2.58701e-26	amyloid beta (A4) precursor-like protein 1
apoe	1193	440.494	-752.51	1.42946	2.8144e-05	apolipoprotein E
appl1	5.68458	12.8154	7.13078	-1.16563	0.00416924	adaptor protein, phosphotyrosine interaction, PH domain and leucine zipper containing 1
aprt	2.98839	14.871	11.8826	-2.29506	1.20721e-14	adenine phosphoribosyltransferase
aqr	113.143	23.1633	-89.9794	2.28443	1.83861e-50	aquarius intron-binding spliceosomal factor
arap1	10.7592	5.17665	-5.58255	1.05032	0.00862559	ArfGAP with RhoGAP domain, ankyrin repeat and PH domain 1
arcn1	79.9397	34.9454	-44.9943	1.18893	0.000335282	archain 1
arfgap1	2.25468	6.99417	4.73949	-1.62799	6.74523e-20	ADP-ribosylation factor GTPase activating protein 1
arfgap2	10.2447	19.1114	8.8667	-0.89794	0.00277519	ADP-ribosylation factor GTPase activating protein 2
arg2	7.06692	0.141362	-6.92556	5.38705	4.28554e-18	arginase 2
arhgap10	7.0085	2.07601	-4.93249	1.74693	8.1582e-10	Rho GTPase activating protein 10
arhgap12	5.69793	19.1514	13.4534	-1.74471	2.12195e-16	Rho GTPase activating protein 12
arhgap15	2.42461	0.157925	-2.26669	3.82402	2.95305e-10	Rho GTPase activating protein 15
arhgap19	1.36948	4.87481	3.50532	-1.80674	0.000200886	Rho GTPase activating protein 19
arhgap31	2.89326	0.899908	-1.99335	1.6444	0.0183985	Rho GTPase activating protein 31
arhgap40	1.83808	6.42013	4.58205	-1.79873	1.80404e-12	Rho GTPase activating protein 40
arhgap42	2.70293	0.445387	-2.25754	2.46963	0.00342742	Rho GTPase activating protein 42
arhgef10	14.4835	3.30209	-11.1814	2.1246	1.02593e-18	Rho guanine nucleotide exchange factor (GEF) 10
arhgef16	8.01185	2.50664	-5.50521	1.66607	2.26524e-05	Rho guanine nucleotide exchange factor (GEF) 16
arhgef37	2.31439	0.645885	-1.6685	1.79085	0.0123501	Rho guanine nucleotide exchange factor (GEF) 37
arhgef39	2.03525	4.66207	2.62682	-1.18678	0.00532487	Rho guanine nucleotide exchange factor (GEF) 39
arhgef6	10.7686	1.78599	-8.98261	2.45341	0.00517076	Rac/Cdc42 guanine nucleotide exchange factor (GEF) 6
arhgef9	5.00594	0.492908	-4.51304	3.26852	1.05495e-10	Cdc42 guanine nucleotide exchange factor (GEF) 9
arid3a	20.2808	2.30017	-17.9806	3.05157	1.54142e-07	AT rich interactive domain 3A (BRIGHT-like)
arid4b	6.23798	12.7446	6.50666	-1.02712	0.00320533	AT rich interactive domain 4B (RBP1-like)
arl14ep	11.3017	28.2577	16.956	-1.31738	1.13864e-05	ADP-ribosylation factor-like 14 effector protein
arl2	5.65725	31.946	26.2887	-2.47729	3.80471e-15	ADP-ribosylation factor-like 2
arl2bp	4.36781	9.67786	5.31005	-1.14102	0.00164933	ADP-ribosylation factor-like 2 binding protein
arl4c	29.4116	73.747	44.3354	-1.3189	0.000206296	ADP-ribosylation factor-like 4C
arl5a	14.5794	6.98995	-7.58947	1.05497	0.00461305	ADP-ribosylation factor-like 5A
arl6ip5	100.858	22.6435	-78.2144	2.14482	4.28759e-16	ADP-ribosylation factor-like 6 interacting protein 5
armc2	0.510738	2.24892	1.73818	-2.08782	0.000216957	armadillo repeat containing 2
armc3	3.90913	0.883074	-3.02605	2.09218	0.00164573	armadillo repeat containing 3
arnt2	6.34749	27.8198	21.4723	-2.12557	4.19075e-26	aryl-hydrocarbon receptor nuclear translocator 2
arpc5	164.093	86.4461	-77.6473	0.921949	0.0188261	actin related protein 2/3 complex, subunit 5, 16kDa
arpp19	12.3836	36.1139	23.7304	-1.54152	8.40406e-12	cAMP-regulated phosphoprotein, 19kDa
arrb2	52.5063	13.871	-38.6353	1.90079	1.52948e-06	arrestin, beta 2
arrdc2	23.0828	7.42532	-15.6575	1.62852	9.10266e-08	arrestin domain containing 2
arrdc3	767.828	107.878	-659.95	2.81825	5.24211e-34	arrestin domain containing 3
arsk	2.75482	0.89504	-1.85978	1.6117	0.000137302	arylsulfatase family, member K
arx	2.0341	5.31111	3.27701	-1.37196	0.00579761	aristaless related homeobox
asap2	9.76491	23.2639	13.499	-1.24695	8.90326e-05	ArfGAP with SH3 domain, ankyrin repeat and PH domain 2
asb1	41.4806	3.22077	-38.2599	3.66921	1.70047e-66	ankyrin repeat and SOCS box containing 1
asb7	43.9504	13.7589	-30.1915	1.66143	7.32022e-06	ankyrin repeat and SOCS box containing 7
ascc1	2.40115	9.13662	6.73546	-1.91826	1.28624e-17	activating signal cointegrator 1 complex subunit 1
ascl1	1.30528	10.3102	9.00487	-2.96926	6.60657e-36	achaete-scute family bHLH transcription factor 1
ash1l	35.8342	6.3556	-29.4786	2.4869	7.83733e-36	ash1 (absent, small, or homeotic)-like (Drosophila)
ash2l	11.432	43.3388	31.9067	-1.91746	6.70159e-22	ash2 (absent, small, or homeotic)-like (Drosophila)
asl	41.1339	20.3971	-20.7369	1.00755	0.0451569	argininosuccinate lyase
asmtl	9.16503	2.84325	-6.32178	1.66305	0.00245905	acetylserotonin O-methyltransferase-like
asna1	16.8925	32.6847	15.7921	-0.951303	3.34002e-05	arsA arsenite transporter, ATP-binding, homolog 1 (bacterial)
asns	8.90674	27.2349	18.3282	-1.59989	1.61919e-05	asparagine synthetase (glutamine-hydrolyzing)
aspa	4.22758	1.21401	-3.01357	1.7891	2.01429e-07	aspartoacylase
aspdh	2.94932	20.8749	17.9256	-2.77895	9.7102e-11	aspartate dehydrogenase domain containing
asph	40.6147	11.8306	-28.7841	1.76721	5.55666e-08	aspartate beta-hydroxylase
asphd2	7.94145	2.9105	-5.03094	1.44337	4.86987e-07	aspartate beta-hydroxylase domain containing 2
aspm	1.26361	14.5934	13.3298	-3.4286	1.21902e-09	abnormal spindle microtubule assembly
aspscr1	29.8953	13.9532	-15.9421	1.09629	5.12087e-05	alveolar soft part sarcoma chromosome region, candidate 1
asxl2	10.2883	0.902649	-9.38565	3.47743	7.88847e-28	additional sex combs like transcriptional regulator 2
asz1	2.72299	0.269334	-2.45365	3.21843	7.22422e-07	ankyrin repeat, SAM and basic leucine zipper domain containing 1
atad1	5.2751	21.6105	16.3354	-2.01444	1.10704e-08	ATPase family, AAA domain containing 1
atad2	6.60649	20.3394	13.7329	-1.6178	1.92186e-12	ATPase family, AAA domain containing 2
atad2b	1.299	5.5452	4.2462	-2.02836	0.00402366	ATPase family, AAA domain containing 2B
atad3a	6.57214	34.6389	28.0668	-2.3738	3.92181e-11	ATPase family, AAA domain containing 3A
atad5	7.98961	13.8759	5.88627	-0.79517	0.0490534	ATPase family, AAA domain containing 5
atf3	3.31249	0.839156	-2.47333	1.9516	1.03353e-05	activating transcription factor 3
atf6	7.09876	2.86307	-4.23568	1.30126	0.0014882	activating transcription factor 6
atg2a	23.2026	8.31681	-14.8858	1.47458	6.7687e-08	autophagy related 2A
atg2b	4.57108	8.75505	4.18397	-0.934286	0.0205737	autophagy related 2B
atg3	94.0298	39.2696	-54.7601	1.25715	4.36965e-07	autophagy related 3
atg4d	1.70751	4.21903	2.51153	-1.29952	6.00159e-05	autophagy related 4D, cysteine peptidase
atg5	26.1916	9.01743	-17.1741	1.53356	5.23689e-10	autophagy related 5
atg9a	21.5538	6.74135	-14.8124	1.67195	2.32826e-16	autophagy related 9A
atic	341.69	165.496	-176.194	1.04225	0.00328926	5-aminoimidazole-4-carboxamide ribonucleotide formyltransferase/IMP cyclohydrolase
atoh1	0.344607	4.89666	4.55205	-3.76733	5.53796e-19	atonal bHLH transcription factor 1
atoh7	0.0498747	2.18579	2.13592	-5.01889	6.33433e-13	atonal bHLH transcription factor 7
atp10b	2.00635	0.780167	-1.22619	1.35336	0.00900927	ATPase, class V, type 10B
atp13a2	28.4869	5.04341	-23.4435	2.48508	2.63098e-37	ATPase type 13A2
atp13a3	10.031	1.88096	-8.15002	2.35544	5.7975e-05	ATPase type 13A3
atp1b1	190.501	57.1667	-133.334	1.73247	3.37274e-19	ATPase, Na+/K+ transporting, beta 1 polypeptide
atp1b4	0.849548	3.53225	2.6827	-2.03267	5.45254e-10	ATPase, Na+/K+ transporting, beta 4 polypeptide
atp2a1	0.94054	2.71421	1.77367	-1.51183	0.000562358	ATPase, Ca++ transporting, cardiac muscle, fast twitch 1
atp2b3	2.65014	0.511014	-2.13913	2.30207	0.000335586	ATPase, Ca++ transporting, plasma membrane 3
atp5b	242.566	508.416	265.849	-1.06422	0.000935181	ATP synthase, H+ transporting, mitochondrial F1 complex, beta polypeptide
atp5c1	60.5368	185.498	124.961	-1.60781	1.71665e-08	ATP synthase, H+ transporting, mitochondrial F1 complex, gamma polypeptide 1
atp5d	79.216	218.246	139.03	-1.44992	0.000504219	ATP synthase, H+ transporting, mitochondrial F1 complex, delta subunit
atp5j2	127.002	319.171	192.169	-1.31773	0.00420287	ATP synthase, H+ transporting, mitochondrial Fo complex, subunit F2
atp5o	111.608	211.945	100.338	-0.921569	0.0355494	ATP synthase, H+ transporting, mitochondrial F1 complex, O subunit
atp6v0a1	18.6604	10.2204	-8.44007	0.868328	0.000816553	ATPase, H+ transporting, lysosomal V0 subunit a1
atp6v1a	3.64501	12.5552	8.91021	-1.77439	9.26869e-12	ATPase, H+ transporting, lysosomal 70kDa, V1 subunit A
atp8a1	2.87618	1.1048	-1.77138	1.3621	0.00958501	ATPase, aminophospholipid transporter (APLT), class I, type 8A, member 1
atp8a2	3.80466	12.2984	8.49375	-1.68603	3.07267e-11	ATPase, aminophospholipid transporter, class I, type 8A, member 2
atp9a	10.7067	4.1973	-6.50941	1.35017	2.11187e-11	ATPase, class II, type 9A
atp9b	13.0416	7.04922	-5.99242	0.883169	0.0201666	ATPase, class II, type 9B
atpaf1	26.5397	48.536	21.9963	-0.867509	0.0493167	ATP synthase mitochondrial F1 complex assembly factor 1
atpif1	58.6296	207.854	149.224	-1.8098	1.38354e-06	ATPase inhibitory factor 1
atr	2.62875	6.7521	4.12335	-1.35237	0.000134052	ATR serine/threonine kinase
atraid	13.0092	5.02328	-7.98587	1.36821	9.70009e-06	all-trans retinoic acid-induced differentiation factor
atrip	4.04607	9.68245	5.63637	-1.247	0.00892841	ATR interacting protein
atrx	4.13814	13.787	9.6489	-1.68251	0.0328351	alpha thalassemia/mental retardation syndrome X-linked
atxn10	1.11365	4.38297	3.26932	-1.93421	0.000520409	ataxin 10
atxn7l3	1.32261	5.56542	4.24281	-2.05988	3.2904e-13	ataxin 7-like 3
aunip	0.332297	2.34247	2.01017	-2.6286	0.00580368	aurora kinase A and ninein interacting protein
aurka	2.89213	29.6707	26.7786	-3.31487	6.53814e-19	aurora kinase A
aurkaip1	12.9086	49.3477	36.4391	-1.92578	3.38187e-16	aurora kinase A interacting protein 1
auts2	3.20194	12.0997	8.89779	-1.90914	4.51526e-13	autism susceptibility candidate 2
avpi1	21.9778	5.05465	-16.9232	2.11402	2.99713e-13	arginine vasopressin-induced 1
azin1	6.44998	13.7183	7.26828	-1.08887	2.3244e-06	antizyme inhibitor 1
b3gat2	0.713852	2.96449	2.25063	-2.01581	1.10874e-06	beta-1,3-glucuronyltransferase 2
b3gat3	8.70735	17.9511	9.24377	-1.04004	0.00173383	beta-1,3-glucuronyltransferase 3
b3gnt2	3.79099	1.02995	-2.76103	1.86511	1.69361e-07	UDP-GlcNAc:betaGal beta-1,3-N-acetylglucosaminyltransferase 2
b3gnt9	0.68893	3.03769	2.34876	-2.0944	0.000133831	UDP-GlcNAc:betaGal beta-1,3-N-acetylglucosaminyltransferase 9
b4galnt1	1.79878	6.35495	4.55617	-1.81283	3.5477e-12	beta-1,4-N-acetyl-galactosaminyl transferase 1
b4galnt4	1.59603	5.99913	4.4031	-1.89627	1.56007e-08	beta-1,4-N-acetyl-galactosaminyl transferase 4
b4galt7	3.29893	13.9561	10.6572	-2.06547	2.6177e-11	xylosylprotein beta 1,4-galactosyltransferase, polypeptide 7
b4gat1	4.79697	0.914756	-3.88221	2.32928	7.81526e-05	beta-1,4-glucuronyltransferase 1
b9d1	7.54792	18.3015	10.7535	-1.27154	0.000447266	B9 protein domain 1
bace1	5.50878	11.0409	5.53208	-0.998557	0.0255552	beta-site APP-cleaving enzyme 1
bag1	4.60896	12.3132	7.70428	-1.41742	1.33421e-08	BCL2-associated athanogene
bahd1	6.80662	0.922637	-5.88398	2.83325	4.36813e-10	bromo adjacent homology domain containing 1
bambi	13.1876	33.0235	19.8359	-1.31977	2.59065e-09	BMP and activin membrane-bound inhibitor
banp	21.732	5.52935	-16.2027	1.96817	4.53509e-25	BTG3 associated nuclear protein
bard1	0.951548	5.29416	4.34261	-2.44078	4.16589e-10	BRCA1 associated RING domain 1
barhl2	0.680272	4.68636	4.00609	-2.76201	1.1114e-19	BarH-like homeobox 2
baz1b	6.2152	15.3304	9.11523	-1.28812	0.0171162	bromodomain adjacent to zinc finger domain, 1B
bbox1	1.63517	5.79863	4.16346	-1.82218	1.17417e-14	butyrobetaine (gamma), 2-oxoglutarate dioxygenase (gamma-butyrobetaine hydroxylase) 1
bbs2	4.99374	14.7615	9.76773	-1.54721	0.000537769	Bardet-Biedl syndrome 2
bbs7	12.5685	33.7606	21.1921	-1.40816	0.00762579	Bardet-Biedl syndrome 7
bbx	3.07277	0.551172	-2.5216	2.40391	0.000202828	bobby sox homolog (Drosophila)
bcap29	90.1356	20.4299	-69.7057	2.12873	3.88995e-13	B-cell receptor-associated protein 29
bcas3	4.23528	1.13105	-3.10423	1.88369	4.27026e-07	breast carcinoma amplified sequence 3
bcdin3d	1.25608	4.00097	2.7449	-1.65959	1.64312e-05	BCDIN3 domain containing
bckdk	2.28996	6.38787	4.09791	-1.47442	3.88789e-09	branched chain ketoacid dehydrogenase kinase
bcl2	12.9288	3.39573	-9.53311	1.90628	1.04289e-05	B-cell CLL/lymphoma 2
bcl2l12	0.481249	2.93897	2.45772	-2.54449	3.35273e-06	BCL2-like 12 (proline rich)
bcl2l13	2.2626	4.65486	2.39226	-1.03496	0.0214032	BCL2-like 13 (apoptosis facilitator)
bdh1	9.39828	2.61313	-6.78515	1.83245	1.1894e-12	3-hydroxybutyrate dehydrogenase, type 1
best2	0.388334	2.05092	1.66258	-2.36447	6.38137e-07	bestrophin 2
bet1l	15.9019	6.22634	-9.6756	1.34342	2.154e-05	Bet1 golgi vesicular membrane trafficking protein-like
bgn	0.181333	4.54649	4.36516	-4.58317	6.48953e-40	biglycan
bhlhe22	0.127076	4.38305	4.25598	-4.98926	1.34976e-42	basic helix-loop-helix family, member e22
bhlhe40	20.8089	5.61933	-15.1896	1.88017	1.58804e-11	basic helix-loop-helix family, member e40
birc2	11.2791	26.2565	14.9774	-1.21759	1.3146e-09	baculoviral IAP repeat containing 2
blcap	124.876	35.5748	-89.3012	1.8055	4.46887e-15	bladder cancer associated protein
blm	4.53208	10.2442	5.7121	-1.17439	2.42997e-07	Bloom syndrome, RecQ helicase-like
blmh	5.39386	17.2245	11.8306	-1.66551	1.00908e-09	bleomycin hydrolase
bmf	2.81519	6.42853	3.61335	-1.18306	0.00492946	Bcl2 modifying factor
bmp2	4.34131	1.70156	-2.63975	1.33851	1.60493e-05	bone morphogenetic protein 2
bnip1	1.54729	4.00331	2.45601	-1.37221	0.000266878	BCL2/adenovirus E1B 19kDa interacting protein 1
bnip3	103.945	5.43794	-98.5066	4.21635	1.81882e-40	BCL2/adenovirus E1B 19kDa interacting protein 3
boc	18.7463	57.2393	38.493	-1.60679	2.63481e-17	BOC cell adhesion associated, oncogene regulated
bop1	7.29633	15.6537	8.35741	-1.09287	0.0277494	block of proliferation 1
bora	0.722319	8.91709	8.19478	-3.57601	5.57153e-21	bora, aurora kinase A activator
borcs6	14.7116	7.67468	-7.03691	0.935925	0.00153337	BLOC-1 related complex subunit 6
borcs8	60.1927	13.1574	-47.0353	2.18132	1.07647e-14	BLOC-1 related complex subunit 8
bptf	5.10215	10.6761	5.574	-1.0614	0.00378618	bromodomain PHD finger transcription factor
braf	3.66492	0.792164	-2.87275	2.11603	0.0098181	B-Raf proto-oncogene, serine/threonine kinase
brat1	2.12122	6.23319	4.11198	-1.53844	0.000365268	BRCA1-associated ATM activator 1
brca1	1.1538	4.79831	3.64451	-2.03311	8.22544e-08	breast cancer 1, early onset
brca2	1.89199	3.92237	2.03038	-1.05246	1.13213e-09	breast cancer 2, early onset
brd7	31.5147	71.2418	39.7271	-1.17236	0.000165755	bromodomain containing 7
brd9	15.1493	25.8975	10.7481	-0.772666	0.0418052	bromodomain containing 9
brf2	2.90771	5.44262	2.5349	-0.904144	0.0336	BRF2, RNA polymerase III transcription initiation factor 50 kDa subunit
bri3bp	5.99281	12.5558	6.56296	-1.06496	0.000121107	BRI3 binding protein
bricd5	1.6248	5.84121	4.21642	-1.82369	1.12539e-06	BRICHOS domain containing 5
brip1	2.48332	5.76607	3.28274	-1.20852	0.000903996	BRCA1 interacting protein C-terminal helicase 1
brms1l	5.37371	10.7007	5.32696	-0.990981	0.00360706	breast cancer metastasis-suppressor 1-like
btaf1	10.5174	29.2401	18.7227	-1.46992	1.94436e-08	BTAF1 RNA polymerase II, B-TFIID transcription factor-associated, 170kDa
btbd1	14.2829	29.775	15.492	-1.05441	0.0117735	BTB (POZ) domain containing 1
btbd10	12.2131	30.2	17.9869	-1.30163	7.74171e-06	BTB (POZ) domain containing 10
btbd6	5.59731	15.3541	9.75674	-1.44544	0.000239782	BTB (POZ) domain containing 6
btf3	770.539	380.513	-390.026	1.01462	0.00294637	basic transcription factor 3
btg1	161.771	86.7833	-74.988	0.896363	0.00899662	B-cell translocation gene 1, anti-proliferative
bub1	2.24378	19.5631	17.3193	-3.07964	1.42678e-14	BUB1 mitotic checkpoint serine/threonine kinase
bub1b	2.02855	23.9041	21.8755	-3.40892	7.14327e-07	BUB1 mitotic checkpoint serine/threonine kinase B
bud13	3.38543	13.3933	10.0079	-1.96934	1.10307e-11	BUD13 homolog
bud31	25.0495	48.1361	23.0866	-0.939372	0.00857242	BUD31 homolog
bves	11.0738	5.74912	-5.32465	0.945673	0.0044831	blood vessel epicardial substance
bzrap1	21.2489	4.15712	-17.0917	2.34602	4.12334e-33	benzodiazepine receptor (peripheral) associated protein 1
c1qbp	110.134	211.601	101.467	-0.939439	0.00739489	complement component 1, q subcomponent binding protein
c2cd4c	2.33055	0.242659	-2.08789	3.08642	0.000203544	C2 calcium-dependent domain containing 4C
c5	0.448418	3.22709	2.77868	-2.82253	2.37321e-26	complement component 5
c8b	21.1309	3.99843	-17.1325	2.35912	3.83696e-06	complement component 8, beta polypeptide
ca4	3.00336	0.729885	-2.27348	1.95601	0.0133584	carbonic anhydrase IV
ca5a	106.494	25.6125	-80.8814	2.04877	2.86024e-20	carbonic anhydrase VA, mitochondrial
caap1	5.7113	11.9659	6.25463	-1.06055	0.0179371	caspase activity and apoptosis inhibitor 1
cables1	17.7212	6.96095	-10.7602	1.34381	8.43809e-07	Cdk5 and Abl enzyme substrate 1
cacna1d	3.20317	1.15725	-2.04592	1.44311	0.0220506	calcium channel, voltage-dependent, L type, alpha 1D subunit
cacna2d2	10.0472	1.38763	-8.65956	2.8249	6.06201e-17	calcium channel, voltage-dependent, alpha 2/delta subunit 2
cacng4	3.22243	8.69982	5.47739	-1.42744	6.73683e-07	calcium channel, voltage-dependent, gamma subunit 4
cad	24.0126	14.6124	-9.40021	0.715814	0.0321608	carbamoyl-phosphate synthetase 2, aspartate transcarbamylase, and dihydroorotase
cadm4	1.19683	2.79537	1.59854	-1.21272	0.000185667	cell adhesion molecule 4
cadps	1.41227	4.33821	2.92593	-1.60589	2.37491e-06	Ca++-dependent secretion activator
calcb	1.27391	2.50619	1.23228	-0.970358	0.0286066	calcitonin-related polypeptide beta
calcoco2	63.3171	11.9187	-51.3983	2.39272	9.05241e-15	calcium binding and coiled-coil domain 2
camk2n2	0.62922	4.05001	3.42079	-2.6679	1.39334e-17	calcium/calmodulin-dependent protein kinase II inhibitor 2
camlg	4.98128	14.0042	9.02291	-1.47749	0.000270382	calcium modulating ligand
camsap2	2.63296	10.975	8.34204	-2.05099	1.39334e-17	calmodulin regulated spectrin-associated protein family, member 2
cap2	3.50119	7.95884	4.45766	-1.1771	0.00557735	CAP, adenylate cyclase-associated protein, 2 (yeast)
caprin1	223.201	85.5927	-137.608	1.37689	4.38161e-06	cell cycle associated protein 1
carhsp1	458.788	124.398	-334.39	1.87806	1.50549e-21	calcium regulated heat stable protein 1, 24kDa
carnmt1	13.4861	34.4703	20.9842	-1.34222	0.00303997	carnosine N-methyltransferase 1
cars	9.09863	35.3252	26.2266	-1.94839	4.99361e-15	cysteinyl-tRNA synthetase
casc4	40.2357	17.914	-22.3218	1.16288	0.000919912	cancer susceptibility candidate 4
casc5	2.47895	11.0224	8.54349	-2.13764	5.6795e-12	cancer susceptibility candidate 5
casp2	8.82323	2.46986	-6.35337	1.78614	0.0116199	caspase 2, apoptosis-related cysteine peptidase
casp9	9.90356	4.73709	-5.16647	1.0596	0.00199886	caspase 9, apoptosis-related cysteine peptidase
cast	62.9623	16.3889	-46.5734	1.92827	3.42433e-09	calpastatin
cat	246.14	129.867	-116.273	0.919021	0.0376101	catalase
catip	1.55677	5.16418	3.60742	-1.72415	3.2758e-06	ciliogenesis associated TTC17 interacting protein
cav2	2.54927	0.908514	-1.64076	1.46527	0.0197287	caveolin 2
cbarp	0.511047	4.22626	3.71521	-3.02738	1.13366e-29	calcium channel, voltage-dependent, beta subunit associated regulatory protein
cbll1	28.458	14.3928	-14.0652	0.978915	0.0204406	Cbl proto-oncogene-like 1, E3 ubiquitin protein ligase
cbr1	132.433	39.0379	-93.3949	1.75633	4.20535e-14	carbonyl reductase 1
cbr4	11.0985	4.37668	-6.72181	1.32793	0.000592839	carbonyl reductase 4
cbwd1	25.337	12.8422	-12.4947	0.97748	0.0194498	COBW domain containing 1
cbx1	16.5356	73.5039	56.9683	-2.14052	1.7148e-15	chromobox homolog 1
cbx3	48.1484	263.318	215.17	-2.43642	1.18379e-18	chromobox homolog 3
cbx5	57.2317	237.633	180.401	-2.03775	1.5757e-09	chromobox homolog 5
cbx6	5.59669	10.1526	4.55588	-0.857139	0.047059	chromobox homolog 6
cby1	10.5578	23.1017	12.5438	-1.12339	0.00416567	chibby homolog 1 (Drosophila)
ccdc102a	2.57575	5.2863	2.71055	-1.03183	0.00628596	coiled-coil domain containing 102A
ccdc117	31.9944	6.80155	-25.1929	2.22558	2.11771e-24	coiled-coil domain containing 117
ccdc120	2.54739	0.177886	-2.36951	3.64569	8.45537e-07	coiled-coil domain containing 120
ccdc138	7.27401	2.83735	-4.43665	1.34949	9.84129e-05	coiled-coil domain containing 138
ccdc149	15.8912	3.5701	-12.3211	2.13947	8.4192e-12	coiled-coil domain containing 149
ccdc174	47.0542	17.1559	-29.8983	1.45292	4.11713e-12	coiled-coil domain containing 174
ccdc30	95.3855	15.6815	-79.704	2.56504	9.58133e-09	coiled-coil domain containing 30
ccdc43	4.85158	27.1932	22.3416	-2.46587	8.9418e-16	coiled-coil domain containing 43
ccdc47	70.859	34.0361	-36.8229	1.05586	5.1645e-05	coiled-coil domain containing 47
ccdc51	1.32437	4.24863	2.92426	-1.65394	0.000370352	coiled-coil domain containing 51
ccdc58	6.92191	26.1603	19.2384	-1.90825	2.16134e-13	coiled-coil domain containing 58
ccdc61	5.27157	11.0506	5.77899	-1.06503	0.00199738	coiled-coil domain containing 61
ccdc69	1.60202	4.53797	2.93595	-1.48958	0.000684272	coiled-coil domain containing 69
ccdc77	3.65293	9.10889	5.45596	-1.30619	0.0117904	coiled-coil domain containing 77
ccdc85b	2.62656	7.12809	4.50153	-1.4337	2.16876e-12	coiled-coil domain containing 85B
ccdc92	0.809897	2.34017	1.53028	-1.51929	3.86118e-06	coiled-coil domain containing 92
ccdc93	22.1673	11.3322	-10.8351	0.966067	0.0348079	coiled-coil domain containing 93
ccdc97	3.86942	9.2583	5.38887	-1.24617	0.00901006	coiled-coil domain containing 97
ccna2	1.63234	20.3902	18.7579	-3.54342	5.936e-11	cyclin A2
ccnb1	7.03663	74.3512	67.3146	-3.32444	4.17511e-11	cyclin B1
ccnb1ip1	3.13691	0.56934	-2.56757	2.39582	0.000348137	cyclin B1 interacting protein 1, E3 ubiquitin protein ligase
ccnb3	1.67424	17.2797	15.6055	-3.28272	5.26166e-10	cyclin B3
ccne1	1.0549	3.93711	2.88221	-1.8619	0.000948484	cyclin E1
ccne2	0.685872	3.88484	3.19897	-2.3871	0.00258284	cyclin E2
ccnf	0.64351	7.73248	7.08897	-3.45066	8.39703e-08	cyclin F
ccng1	4820.17	466.119	-4354.05	3.33835	6.55992e-25	cyclin G1
ccnl1	39.9915	84.3159	44.3244	-1.06889	0.0297894	cyclin L1
ccno	13.3917	1.37604	-12.0157	3.23042	1.25241e-15	cyclin O
ccp110	0.555797	3.67436	3.11856	-2.67371	4.19233e-09	centriolar coiled coil protein 110kDa
ccpg1	166.474	21.5709	-144.903	2.93575	5.83039e-42	cell cycle progression 1
ccsap	14.0632	4.44597	-9.6172	1.6498	1.0296e-06	centriole, cilia and spindle-associated protein
cct2	553.449	201.973	-351.476	1.45248	3.20474e-22	chaperonin containing TCP1, subunit 2 (beta)
cct3	109.952	200.539	90.5871	-0.864634	0.022314	chaperonin containing TCP1, subunit 3 (gamma)
cct4	447.914	206.367	-241.548	1.11663	3.65625e-09	chaperonin containing TCP1, subunit 4 (delta)
cct6a	396.394	167.331	-229.064	1.24081	1.40664e-06	chaperonin containing TCP1, subunit 6A (zeta 1)
cd151	3.46285	1.23722	-2.22564	1.4785	0.00124302	CD151 molecule (Raph blood group)
cd164	14.4393	4.90292	-9.53641	1.52201	0.0363479	CD164 molecule, sialomucin
cd248	1.2291	7.42531	6.19622	-2.52683	1.16377e-05	CD248 molecule, endosialin
cd2ap	14.265	7.20141	-7.06358	0.983907	0.00518149	CD2-associated protein
cd3eap	14.1756	31.7215	17.5459	-1.15369	0.0133385	CD3e molecule, epsilon associated protein
cd83	3.50635	0.555247	-2.9511	2.6267	1.29028e-08	CD83 molecule
cdc123	6.29693	12.4406	6.14363	-0.977581	0.00342	cell division cycle 123
cdc14a	4.97549	10.1348	5.15936	-1.02353	9.01385e-06	cell division cycle 14A
cdc14b	42.52	12.1007	-30.4193	1.80791	1.22392e-19	cell division cycle 14B
cdc16	5.70335	15.0801	9.37673	-1.39934	1.15457e-08	cell division cycle 16
cdc20	4.17205	27.6961	23.524	-2.68082	1.57512e-08	cell division cycle 20
cdc23	5.74603	17.0986	11.3526	-1.56705	1.84362e-10	cell division cycle 23
cdc25b	3.32733	19.1478	15.8205	-2.51412	2.37078e-32	cell division cycle 25B
cdc26	21.6336	93.9654	72.3318	-2.09277	3.22282e-07	cell division cycle 26
cdc27	10.2868	29.0633	18.7765	-1.49288	6.97416e-09	cell division cycle 27
cdc37l1	30.1925	4.93094	-25.2616	2.59564	1.34189e-20	cell division cycle 37-like 1
cdc42se2	2.08238	4.23901	2.15664	-1.0208	0.000750804	CDC42 small effector 2
cdc45	2.05691	26.8053	24.7484	-3.63538	1.68661e-16	cell division cycle 45
cdc6	3.20504	15.9333	12.7283	-2.27157	3.90357e-06	cell division cycle 6
cdc7	4.25924	19.4037	15.1445	-2.17523	4.01506e-15	cell division cycle 7
cdca2	3.25988	14.0618	10.8019	-2.09202	4.77731e-10	cell division cycle associated 2
cdca3	3.52534	32.3109	28.7855	-3.07592	3.89534e-06	cell division cycle associated 3
cdca5	2.31409	26.1115	23.7974	-3.4137	1.24415e-11	cell division cycle associated 5
cdca7	7.6821	62.2899	54.6078	-2.92713	1.54683e-06	cell division cycle associated 7
cdca7l	5.0428	51.2141	46.1713	-3.28684	5.55497e-14	cell division cycle associated 7-like
cdh20	2.30188	7.79372	5.49184	-1.74779	2.47084e-09	cadherin 20, type 2
cdip1	16.0548	6.62628	-9.42854	1.2724	7.26004e-06	cell death-inducing p53 target 1
cdk1	8.01948	68.9071	60.8876	-2.98357	1.2983e-05	cyclin-dependent kinase 1
cdk10	3.0435	14.1296	11.0861	-2.19864	1.51947e-11	cyclin-dependent kinase 10
cdk13	3.55411	8.83981	5.2857	-1.31021	4.96272e-07	cyclin-dependent kinase 13
cdk2	3.63142	13.8351	10.2037	-1.91031	1.44056e-06	cyclin-dependent kinase 2
cdk2ap1	0.362718	5.00412	4.6414	-3.7014	7.92541e-20	cyclin-dependent kinase 2 associated protein 1
cdk2ap2	8.30835	27.5101	19.2017	-1.70996	2.76409e-05	cyclin-dependent kinase 2 associated protein 2
cdk7	5.9144	24.371	18.4566	-2.01647	4.50766e-06	cyclin-dependent kinase 7
cdk8	6.37217	13.4127	7.04053	-1.07135	8.4926e-05	cyclin-dependent kinase 8
cdk9	6.16787	15.106	8.93812	-1.28854	8.61411e-07	cyclin-dependent kinase 9
cdkal1	35.7034	7.28837	-28.415	2.27873	6.45489e-17	CDK5 regulatory subunit associated protein 1-like 1
cdkl5	2.30313	0.836103	-1.46703	1.45843	0.000233517	cyclin-dependent kinase-like 5
cdkn2aipnl	16.5258	48.2123	31.6866	-1.52414	0.00264898	CDKN2A interacting protein N-terminal like
cdkn2d	2.15451	7.77232	5.61781	-1.83794	2.04567e-07	cyclin-dependent kinase inhibitor 2D (p19, inhibits CDK4)
cdt1	2.26864	9.85832	7.58968	-2.06882	0.000641169	chromatin licensing and DNA replication factor 1
cebpd	91.6558	9.59171	-82.0641	3.22069	3.67935e-19	CCAAT/enhancer binding protein (C/EBP), delta
cebpg	16.344	3.43889	-12.9051	2.21757	3.64495e-07	CCAAT/enhancer binding protein (C/EBP), gamma
cecr6	2.79687	0.925118	-1.87175	1.55872	0.0110571	cat eye syndrome chromosome region, candidate 6
celsr3	0.593476	3.03805	2.44458	-2.34329	1.24259e-21	cadherin, EGF LAG seven-pass G-type receptor 3
cenpe	1.83916	20.0696	18.2305	-3.37353	5.46465e-12	centromere protein E, 312kDa
cenpf	2.92694	31.8308	28.9039	-3.31583	3.33693e-07	centromere protein F, 350/400kDa
cenpi	1.59732	21.3489	19.7516	-3.63688	2.48731e-11	centromere protein I
cenpk	4.45469	13.9312	9.47652	-1.62933	0.000148327	centromere protein K
cenpl	0.870316	7.72967	6.85935	-3.10779	1.33094e-17	centromere protein L
cenpn	1.33533	6.44213	5.1068	-2.24726	5.37461e-10	centromere protein N
cenpo	2.09684	12.5526	10.4558	-2.56453	1.63358e-21	centromere protein O
cenpt	0.846721	9.13279	8.28607	-3.32584	1.08288e-08	centromere protein T
cenpw	2.10304	20.2114	18.1084	-3.19248	1.227e-11	centromere protein W
cep104	5.39165	2.44726	-2.94438	1.13935	3.01843e-06	centrosomal protein 104kDa
cep120	4.31268	22.3176	18.0049	-2.34436	2.97683e-09	centrosomal protein 120kDa
cep131	35.1241	11.6591	-23.4651	1.56521	0.00668216	centrosomal protein 131kDa
cep135	2.36961	8.11212	5.74252	-1.76218	2.18141e-09	centrosomal protein 135kDa
cep164	5.57968	12.8954	7.31573	-1.20553	4.15645e-06	centrosomal protein 164kDa
cep290	4.85536	11.0693	6.21391	-1.18073	0.00831651	centrosomal protein 290kDa
cep295	9.30121	20.0123	10.7111	-1.10138	0.00107805	centrosomal protein 295kDa
cep41	8.16462	18.9958	10.8312	-1.20771	0.013129	centrosomal protein 41kDa
cep44	0.958486	4.21293	3.25444	-2.10655	3.56777e-06	centrosomal protein 44kDa
cep57l1	9.68216	3.82452	-5.85765	1.33501	2.14328e-07	centrosomal protein 57kDa-like 1
cep76	2.17041	12.3678	10.1974	-2.4778	7.46216e-10	centrosomal protein 76kDa
cep97	3.03829	7.37646	4.33817	-1.27116	0.00193729	centrosomal protein 97kDa
cercam	4.77213	10.555	5.78291	-1.14338	2.76375e-05	cerebral endothelial cell adhesion molecule
cerk	2.6509	7.00389	4.35299	-1.38801	0.00307302	ceramide kinase
cers1	4.97486	11.152	6.17711	-1.16023	0.000123924	ceramide synthase 1
cfap36	12.7078	4.36468	-8.34313	1.51607	0.00900927	cilia and flagella associated protein 36
cfap43	9.79362	1.9637	-7.82992	2.30419	7.90182e-14	cilia and flagella associated protein 43
cfap58	0.461588	2.05508	1.5935	-2.09414	0.000778493	cilia and flagella associated protein 58
cfap97	20.6278	3.15291	-17.4749	2.69154	4.20214e-35	cilia and flagella associated protein 97
cfdp1	2.97473	9.56096	6.58622	-1.67635	3.42203e-10	craniofacial development protein 1
cfi	9.39753	2.74828	-6.64925	1.76001	6.19639e-05	complement factor I
cfl1	46.2978	260.382	214.084	-2.48132	1.42412e-28	cofilin 1 (non-muscle)
cflar	22.2703	0.999834	-21.2705	4.44305	1.59952e-61	CASP8 and FADD-like apoptosis regulator
cgn	2.92282	7.80296	4.88014	-1.40976	3.55743e-05	cingulin
cgnl1	33.0981	8.78336	-24.3147	1.88669	9.02882e-05	cingulin-like 1
cgrrf1	4.11126	8.58514	4.47388	-1.05696	0.00025197	cell growth regulator with ring finger domain 1
chad	13.3846	2.85098	-10.5336	2.20694	7.10682e-09	chondroadherin
chaf1a	4.57323	26.9543	22.3811	-2.53917	1.93272e-17	chromatin assembly factor 1, subunit A (p150)
chaf1b	2.76185	15.4485	12.6867	-2.3911	0.00099922	chromatin assembly factor 1, subunit B (p60)
chchd1	36.2316	95.8993	59.6677	-1.3944	0.000274372	coiled-coil-helix-coiled-coil-helix domain containing 1
chchd3	14.8552	26.2532	11.398	-0.820078	0.0390859	coiled-coil-helix-coiled-coil-helix domain containing 3
chchd5	4.32196	10.9776	6.65567	-1.33799	1.74186e-05	coiled-coil-helix-coiled-coil-helix domain containing 5
chd1	6.96351	13.8798	6.91633	-0.994393	2.03981e-06	chromodomain helicase DNA binding protein 1
chd2	61.9005	30.2024	-31.6981	1.03375	1.4907e-06	chromodomain helicase DNA binding protein 2
chd4	74.2208	32.8699	-41.351	1.17136	4.57514e-05	chromodomain helicase DNA binding protein 4
chd5	4.59713	1.07483	-3.52231	2.08472	5.70912e-14	chromodomain helicase DNA binding protein 5
chek1	3.0341	14.7465	11.7124	-2.25725	1.20972e-09	checkpoint kinase 1
chek2	6.17936	23.586	17.4066	-1.9083	2.72744e-05	checkpoint kinase 2
chgb	1.30826	4.0428	2.73453	-1.60837	7.42546e-05	chromogranin B
chid1	6.68755	1.4133	-5.27425	2.22341	2.7106e-09	chitinase domain containing 1
chl1	2.82383	11.6773	8.85348	-2.0402	2.23464e-21	cell adhesion molecule L1-like
chn1	1.49201	8.43136	6.93935	-2.47767	9.3854e-16	chimerin 1
chodl	0.885728	3.82239	2.93666	-2.08639	2.97697e-07	chondrolectin
chrac1	5.62917	19.7797	14.1506	-1.80354	2.71917e-10	chromatin accessibility complex 1
chrm4	4.36385	13.783	9.41919	-1.61964	0.0221209	cholinergic receptor, muscarinic 4
chst10	2.92276	5.8782	2.95545	-1.00523	0.0076344	carbohydrate sulfotransferase 10
chst12	1.58531	4.64904	3.06374	-1.54424	1.56204e-07	carbohydrate (chondroitin 4) sulfotransferase 12
chst2	3.60902	6.45497	2.84595	-0.838334	0.0350267	carbohydrate (N-acetylglucosamine-6-O) sulfotransferase 2
chtf18	4.45627	21.056	16.5997	-2.21472	1.48942e-08	chromosome transmission fidelity factor 18
chtf8	8.19328	50.4368	42.2435	-2.54228	6.18597e-05	chromosome transmission fidelity factor 8
ciao1	6.9506	20.1917	13.2411	-1.53061	3.85248e-08	cytosolic iron-sulfur assembly component 1
ciapin1	137.35	25.147	-112.203	2.43236	2.4135e-16	cytokine induced apoptosis inhibitor 1
cilp	2.80937	1.11891	-1.69046	1.31419	0.0199872	cartilage intermediate layer protein, nucleotide pyrophosphohydrolase
cir1	34.3487	17.9196	-16.429	0.934766	0.0226186	corepressor interacting with RBPJ, 1
cisd2	1.49694	9.25821	7.76128	-2.59681	1.15406e-11	CDGSH iron sulfur domain 2
cit	0.884655	6.67434	5.78969	-2.85863	1.96159e-09	citron rho-interacting serine/threonine kinase
cited1	2.96542	8.4414	5.47598	-1.505	7.9207e-09	Cbp/p300-interacting transactivator, with Glu/Asp-rich carboxy-terminal domain, 1
ckap2l	3.20366	24.1104	20.9067	-2.83516	5.88652e-07	cytoskeleton associated protein 2-like
ckap5	25.1516	109.467	84.3155	-2.08609	3.55743e-05	cytoskeleton associated protein 5
clasp1	23.7278	7.92754	-15.8002	1.57146	2.30867e-06	cytoplasmic linker associated protein 1
clasrp	113.263	46.128	-67.1346	1.28805	0.000937122	CLK4-associating serine/arginine rich protein
clcn3	15.9066	7.90123	-8.00535	1.00652	0.000782347	chloride channel, voltage-sensitive 3
clcn7	26.635	12.2743	-14.3607	1.11493	3.55743e-05	chloride channel, voltage-sensitive 7
cldn5	26.5561	71.4399	44.8838	-1.41441	0.00174685	claudin 5
clec3b	3.00231	1.11092	-1.89139	1.41073	0.0190145	C-type lectin domain family 3, member B
clgn	8.82089	48.7967	39.9758	-2.45376	9.55294e-21	calmegin
clip2	4.68102	11.8086	7.12759	-1.33307	1.44859e-11	CAP-GLY domain containing linker protein 2
clip4	9.10619	3.67543	-5.43077	1.30326	4.40292e-05	CAP-GLY domain containing linker protein family, member 4
clpp	22.0275	40.2005	18.1729	-0.866474	0.0211356	caseinolytic mitochondrial matrix peptidase proteolytic subunit
clptm1	6.56113	14.3079	7.74673	-1.12222	9.96359e-10	cleft lip and palate associated transmembrane protein 1
clptm1l	4.06674	10.1711	6.10441	-1.31809	1.05822e-07	CLPTM1-like
clpx	42.4613	22.561	-19.9004	0.908924	0.0394125	caseinolytic mitochondrial matrix peptidase chaperone subunit
clspn	9.23438	44.3405	35.1061	-2.2418	5.5482e-10	claspin
clstn1	10.7071	34.8023	24.0952	-1.6867	7.53493e-06	calsyntenin 1
clu	130.414	7.38493	-123.029	4.09731	3.28609e-35	clusterin
cluap1	31.47	13.6224	-17.8475	1.20685	1.10733e-07	clusterin associated protein 1
clybl	8.31789	1.76771	-6.55018	2.20918	4.20348e-08	citrate lyase beta like
cmpk1	2.19904	15.0518	12.8527	-2.7488	5.98068e-21	cytidine monophosphate (UMP-CMP) kinase 1, cytosolic
cmss1	20.7595	10.2334	-10.5261	1.01264	0.0457807	cms1 ribosomal small subunit homolog (yeast)
cmtm4	12.239	3.49067	-8.74837	1.79248	7.1927e-06	CKLF-like MARVEL transmembrane domain containing 4
cmtm7	6.54465	2.0929	-4.45175	1.61553	0.00381824	CKLF-like MARVEL transmembrane domain containing 7
cnih4	8.01311	21.4559	13.4428	-1.41711	5.8139e-18	cornichon family AMPA receptor auxiliary protein 4
cnnm3	6.07013	2.49243	-3.57769	1.26593	0.0455363	cyclin and CBS domain divalent metal cation transport mediator 3
cnot6	9.6984	2.02451	-7.67388	2.17222	0.00513551	CCR4-NOT transcription complex, subunit 6
cnot6l	18.981	6.48629	-12.4947	1.53437	0.000438125	CCR4-NOT transcription complex, subunit 6-like
cnppd1	32.3623	13.7583	-18.604	1.2288	9.91449e-05	cyclin Pas1/PHO80 domain containing 1
cnpy3	23.2762	8.54263	-14.7336	1.42278	0.0196468	canopy FGF signaling regulator 3
cnpy4	4.3498	13.5158	9.16602	-1.62185	4.0448e-06	canopy FGF signaling regulator 4
cntn2	2.86085	17.2717	14.4109	-2.58371	1.57374e-24	contactin 2 (axonal)
cobll1	22.2399	6.98629	-15.2536	1.65979	3.0286e-06	cordon-bleu WH2 repeat protein-like 1
coch	4.93422	1.51258	-3.42164	1.69538	1.78696e-06	cochlin
cog1	18.3233	10.4822	-7.8411	0.80407	0.00368901	component of oligomeric golgi complex 1
cog8	6.9966	14.6172	7.62063	-1.06094	0.000172803	component of oligomeric golgi complex 8
col12a1	10.9024	2.6488	-8.25358	2.01399	7.39739e-06	collagen, type XII, alpha 1
col1a2	16.3245	36.8311	20.5066	-1.16272	0.031979	collagen, type I, alpha 2
col25a1	12.127	1.89842	-10.2286	2.64634	2.16905e-11	collagen, type XXV, alpha 1
col4a3bp	34.0501	11.5922	-22.4579	1.55119	5.10311e-17	collagen, type IV, alpha 3 (Goodpasture antigen) binding protein
col6a1	0.793854	10.2109	9.41704	-3.62839	2.28662e-21	collagen, type VI, alpha 1
col6a2	1.41092	10.7551	9.34415	-2.85842	1.06239e-07	collagen, type VI, alpha 2
col9a2	7.77953	27.1061	19.3265	-1.75907	0.00654865	collagen, type IX, alpha 2
col9a3	6.6842	22.1423	15.4581	-1.70327	0.000721004	collagen, type IX, alpha 3
commd1	11.28	24.3993	13.1193	-1.10878	0.00124828	copper metabolism (Murr1) domain containing 1
commd4	4.70922	11.6481	6.93888	-1.29793	7.79848e-05	COMM domain containing 4
comt	149.847	58.8414	-91.0054	1.3435	6.33437e-06	catechol-O-methyltransferase
copa	26.8753	50.2501	23.3748	-0.900594	0.00369499	coatomer protein complex, subunit alpha
cops4	4.64437	18.4996	13.8552	-1.98433	5.57513e-17	COP9 signalosome subunit 4
cops6	7.69707	25.1899	17.4929	-1.6982	1.33997e-06	COP9 signalosome subunit 6
cops7a	11.3619	21.6571	10.2951	-0.929671	0.000184421	COP9 signalosome subunit 7A
cops8	223.566	93.9714	-129.595	1.24272	0.00246705	COP9 signalosome subunit 8
copz1	31.3713	54.4923	23.121	-0.794446	0.0369532	coatomer protein complex, subunit zeta 1
coq10b	5.5247	0.91973	-4.60497	2.45215	0.00473099	coenzyme Q10B
coq5	4.23322	10.7083	6.47507	-1.33199	4.78673e-05	coenzyme Q5, methyltransferase
coro1c	7.79959	18.6646	10.865	-1.25401	1.70418e-05	coronin, actin binding protein, 1C
cotl1	29.4221	54.9568	25.5347	-0.899057	0.00911157	coactosin-like F-actin binding protein 1
cpamd8	34.9716	1.37522	-33.5964	4.61949	1.75259e-47	C3 and PZP-like, alpha-2-macroglobulin domain containing 8
cpeb3	11.5795	1.5652	-10.0142	2.86804	2.19097e-24	cytoplasmic polyadenylation element binding protein 3
cpm	3.04358	0.531047	-2.51254	2.47346	4.47289e-08	carboxypeptidase M
cpn1	18.1098	41.3108	23.2011	-1.18274	0.00208726	carboxypeptidase N, polypeptide 1
cpped1	1.96821	5.35709	3.38888	-1.43051	7.9159e-05	calcineurin-like phosphoesterase domain containing 1
cpq	48.5484	13.52	-35.0284	1.82871	2.04733e-06	carboxypeptidase Q
cpsf2	5.97163	25.2312	19.2596	-2.07098	1.08e-20	cleavage and polyadenylation specific factor 2, 100kDa
cpt2	1.73275	5.9812	4.24845	-1.76647	3.40516e-05	carnitine palmitoyltransferase 2
cpvl	14.8268	5.56118	-9.26559	1.40927	0.000576293	carboxypeptidase, vitellogenic-like
cpxm1	0.556965	3.13543	2.57846	-2.45434	1.15332e-12	carboxypeptidase X (M14 family), member 1
crabp1	8.59213	53.9948	45.4026	-2.58638	4.29044e-06	cellular retinoic acid binding protein 1
crabp2	2.51932	17.5369	15.0176	-2.71001	1.05307e-05	cellular retinoic acid binding protein 2
cracr2b	0.51112	3.18606	2.67494	-2.59154	2.61808e-10	calcium release activated channel regulator 2B
cramp1	11.9239	4.93484	-6.98905	1.26622	2.88785e-05	cramped chromatin regulator homolog 1
crbn	20.7014	6.77135	-13.93	1.60548	1.27763e-08	cereblon
creb3l3	28.6774	11.5573	-17.12	1.30329	0.00142663	cAMP responsive element binding protein 3-like 3
crebrf	9.02996	2.03059	-6.99937	2.13773	3.52077e-11	CREB3 regulatory factor
crebzf	193.78	66.7788	-127.002	1.52917	9.26132e-07	CREB/ATF bZIP transcription factor
creld1	0.678629	3.67535	2.99672	-2.39875	7.15255e-10	cysteine-rich with EGF-like domains 1
creld2	4.02939	14.0026	9.97317	-1.78138	2.92862e-07	cysteine-rich with EGF-like domains 2
cript	127.584	46.0798	-81.5041	1.46163	9.82624e-06	cysteine-rich PDZ-binding protein
crispld2	2.05683	0.453611	-1.60322	2.16613	2.74837e-12	cysteine-rich secretory protein LCCL domain containing 2
crlf3	2.76248	6.70839	3.94591	-1.27283	0.000239517	cytokine receptor-like factor 3
crls1	19.6161	39.68	20.064	-1.00972	0.0491547	cardiolipin synthase 1
crnkl1	19.3043	51.5554	32.2511	-1.41098	4.23369e-06	crooked neck pre-mRNA splicing factor 1
cry1	7.84545	1.8433	-6.00215	2.07984	4.7776e-15	cryptochrome circadian clock 1
cryab	2.66745	0.80045	-1.867	1.71584	0.00129445	crystallin, alpha B
cryba1	0.0931531	2.38738	2.29423	-4.42917	1.39307e-15	crystallin, beta A1
cryba2	1.53963	33.959	32.4194	-4.03803	1.23551e-05	crystallin, beta A2
cryba4	0.865735	25.5367	24.6709	-4.67733	9.349e-15	crystallin, beta A4
crybb1	1.22618	43.8064	42.5803	-4.96985	5.06503e-18	crystallin, beta B1
crygn	1.56255	53.5179	51.9554	-4.97116	7.34885e-26	crystallin, gamma N
cryl1	5.2047	9.51983	4.31513	-0.864267	0.0157004	crystallin, lambda 1
csdc2	8.5808	1.17159	-7.40921	2.85463	3.49624e-19	cold shock domain containing C2, RNA binding
csde1	201.667	52.7339	-148.933	1.9283	6.67426e-17	cold shock domain containing E1, RNA-binding
csf3r	5.52171	0.323405	-5.19831	4.0513	2.69921e-23	colony stimulating factor 3 receptor (granulocyte)
csnk1d	66.3204	33.6293	-32.6911	0.976952	0.00354249	casein kinase 1, delta
csrnp1	4.56017	2.05978	-2.50039	1.14017	0.00280148	cysteine-serine-rich nuclear protein 1
csrnp2	8.13341	49.2988	41.1654	-2.57979	9.45842e-17	cysteine-serine-rich nuclear protein 2
csrp1	29.6545	8.08903	-21.5655	1.85971	5.4635e-07	cysteine and glycine-rich protein 1
csrp2	140.54	61.8171	-78.7234	1.17917	0.00230097	cysteine and glycine-rich protein 2
csrp2bp	7.29846	26.8082	19.5098	-1.85932	1.52056e-06	CSRP2 binding protein
csrp3	9.57129	20.3047	10.7334	-1.07467	0.0391677	cysteine and glycine-rich protein 3 (cardiac LIM protein)
cstf1	11.8721	21.7454	9.8733	-0.871252	0.0206206	cleavage stimulation factor, 3' pre-RNA, subunit 1, 50kDa
cstf2	14.5842	62.8852	48.301	-2.08657	5.59363e-08	cleavage stimulation factor, 3' pre-RNA, subunit 2, 64kDa
ctbp1	4.14571	11.0656	6.91984	-1.41445	1.16386e-15	C-terminal binding protein 1
ctc1	3.42841	1.115	-2.3134	1.60359	0.000183977	CTS telomere maintenance complex component 1
ctcf	32.7565	71.7953	39.0388	-1.1303	6.77804e-07	CCCTC-binding factor (zinc finger protein)
ctdspl	15.2153	6.36704	-8.84822	1.25084	0.0021779	CTD (carboxy-terminal domain, RNA polymerase II, polypeptide A) small phosphatase-like
ctnnb1	324.715	113.45	-211.265	1.51143	9.71097e-09	catenin (cadherin-associated protein), beta 1, 88kDa
ctnnbl1	7.14281	24.4514	17.3085	-1.76585	1.42174e-10	catenin, beta like 1
ctnnd1	23.5937	12.4492	-11.1445	0.920371	0.000726036	catenin (cadherin-associated protein), delta 1
ctns	11.8531	4.18958	-7.66351	1.4938	1.57432e-06	cystinosin, lysosomal cystine transporter
ctsb	121.486	55.7972	-65.6887	1.12012	3.60394e-06	cathepsin B
ctsc	69.327	27.0327	-42.2943	1.3499	0.000514008	cathepsin C
ctso	10.9905	5.45792	-5.53258	1.00746	0.0274674	cathepsin O
cttn	51.3649	9.60029	-41.7646	2.36494	2.45282e-05	cortactin
cuedc1	8.88112	1.59818	-7.28294	2.44865	1.52711e-11	CUE domain containing 1
cul9	11.9017	3.52686	-8.37481	1.73259	0.000209746	cullin 9
cux1	3.99332	7.92241	3.92909	-0.987289	1.49374e-05	cut-like homeobox 1
cux2	0.773958	2.77968	2.00573	-1.84044	2.60392e-21	cut-like homeobox 2
cwc15	46.9774	89.7755	42.7981	-0.931777	0.00842953	CWC15 spliceosome-associated protein
cxcl14	25.5414	5.6373	-19.9041	2.13032	0.000312013	chemokine (C-X-C motif) ligand 14
cxcr4	2.18193	8.15997	5.97804	-1.89077	1.95077e-09	chemokine (C-X-C motif) receptor 4
cyth3	2.98104	7.01278	4.03174	-1.22601	0.00349738	cytohesin 3
cytl1	0.179738	2.52208	2.34234	-3.70374	3.38801e-25	cytokine-like 1
daam1	3.60202	1.28237	-2.31966	1.47777	0.00308358	dishevelled associated activator of morphogenesis 1
dab2	15.6379	9.16566	-6.47224	0.770664	0.029122	Dab, mitogen-responsive phosphoprotein, homolog 2 (Drosophila)
dalrd3	12.6864	4.71451	-7.97187	1.4219	9.90734e-07	DALR anticodon binding domain containing 3
dao	1.23637	11.4317	10.1953	-3.13986	2.90895e-11	D-amino-acid oxidase
dap	150.372	83.3693	-67.0027	0.848493	0.0472093	death-associated protein
dap3	57.9421	28.8242	-29.1179	1.00276	0.0098963	death associated protein 3
dars	76.5218	37.345	-39.1768	1.03242	0.000357301	aspartyl-tRNA synthetase
daxx	6.46954	14.2232	7.75369	-1.13426	6.65056e-06	death-domain associated protein
dbx1	3.51891	72.4601	68.9412	-4.26136	3.89728e-18	developing brain homeobox 1
dbx2	2.19136	19.1266	16.9352	-3.06979	1.79117e-11	developing brain homeobox 2
dcaf15	4.71192	14.3907	9.67874	-1.60708	1.82532e-15	DDB1 and CUL4 associated factor 15
dcaf8	29.989	12.9481	-17.0409	1.20803	1.19758e-05	DDB1 and CUL4 associated factor 8
dck	2.12822	25.7117	23.5835	-3.48822	4.79976e-10	deoxycytidine kinase
dclre1c	5.09723	24.5364	19.4392	-2.22959	4.37878e-06	DNA cross-link repair 1C
dcp2	2.87353	8.78575	5.91222	-1.60982	5.42891e-11	decapping mRNA 2
dcps	3.66867	32.7918	29.1231	-3.13008	1.04809e-23	decapping enzyme, scavenger
dctd	2.24003	14.4193	12.1792	-2.6266	5.29109e-07	dCMP deaminase
dctn2	15.1699	26.9782	11.8083	-0.828222	0.01943	dynactin 2 (p50)
dctn5	7.1022	23.681	16.5789	-1.72929	2.44531e-09	dynactin 5 (p25)
dctn6	38.8671	15.8392	-23.0279	1.28958	2.23165e-05	dynactin 6
dctpp1	5.72467	18.677	12.9523	-1.67603	0.00307414	dCTP pyrophosphatase 1
dcun1d2	15.4603	6.18386	-9.27645	1.30667	0.00838953	DCN1, defective in cullin neddylation 1, domain containing 2
dcun1d4	20.8255	8.14453	-12.681	1.33959	0.0092898	DCN1, defective in cullin neddylation 1, domain containing 4
dcx	2.21055	12.0055	9.79495	-2.43144	2.65945e-36	doublecortin
dda1	24.8565	9.77848	-15.078	1.32208	0.0438179	DET1 and DDB1 associated 1
ddah2	9.45435	19.8948	10.4405	-1.06961	0.000997033	dimethylarginine dimethylaminohydrolase 2
ddit4	55.8876	19.5497	-36.3379	1.50867	4.01972e-07	DNA-damage-inducible transcript 4
ddost	20.241	47.8059	27.5649	-1.2247	0.0407461	dolichyl-diphosphooligosaccharide--protein glycosyltransferase subunit (non-catalytic)
ddt	8.2493	27.0283	18.779	-1.67642	0.00754403	D-dopachrome tautomerase
ddx1	18.4557	39.3631	20.9075	-1.08866	0.00085053	DEAD (Asp-Glu-Ala-Asp) box helicase 1
ddx10	4.04739	8.97517	4.92777	-1.14372	0.000683269	DEAD (Asp-Glu-Ala-Asp) box polypeptide 10
ddx18	21.412	46.9073	25.4953	-1.12814	4.03078e-05	DEAD (Asp-Glu-Ala-Asp) box polypeptide 18
ddx20	2.85247	8.43186	5.57939	-1.55092	3.83557e-05	DEAD (Asp-Glu-Ala-Asp) box polypeptide 20
ddx21	683.87	144.345	-539.525	2.22722	4.75363e-12	DEAD (Asp-Glu-Ala-Asp) box helicase 21
ddx31	17.041	4.18091	-12.8601	2.02041	2.82691e-21	DEAD (Asp-Glu-Ala-Asp) box polypeptide 31
ddx39a	19.0679	68.5051	49.4371	-1.82601	8.43652e-06	DEAD (Asp-Glu-Ala-Asp) box polypeptide 39A
ddx4	16.3424	1.74374	-14.5986	3.18923	1.13006e-17	DEAD (Asp-Glu-Ala-Asp) box polypeptide 4
ddx42	100.138	35.8424	-64.296	1.47739	4.45329e-09	DEAD (Asp-Glu-Ala-Asp) box helicase 42
ddx43	2.32692	0.986768	-1.34015	1.23264	0.0321613	DEAD (Asp-Glu-Ala-Asp) box polypeptide 43
ddx5	6.08302	52.9744	46.8914	-3.0872	2.70873e-18	DEAD (Asp-Glu-Ala-Asp) box helicase 5
ddx54	12.4971	25.8556	13.3584	-1.04524	0.000608885	DEAD (Asp-Glu-Ala-Asp) box polypeptide 54
ddx56	11.8613	21.2142	9.35286	-0.838872	0.00074729	DEAD (Asp-Glu-Ala-Asp) box helicase 56
ddx6	21.8149	43.2035	21.3886	-0.985242	2.04438e-09	DEAD (Asp-Glu-Ala-Asp) box helicase 6
dennd1b	5.85344	0.701823	-5.15162	3.02141	1.86651e-15	DENN/MADD domain containing 1B
dennd2d	31.9623	7.65069	-24.3116	2.0427	1.69506e-07	DENN/MADD domain containing 2D
dennd4a	2.25422	0.800108	-1.45412	1.49256	7.6909e-12	DENN/MADD domain containing 4A
dennd4b	5.2113	2.22934	-2.98196	1.21184	0.00162324	DENN/MADD domain containing 4B
dennd4c	26.8024	10.2457	-16.5567	1.38225	5.61114e-07	DENN/MADD domain containing 4C
depdc1	2.56648	16.7761	14.2096	-2.67985	3.74105e-14	DEP domain containing 1
depdc4	0.360205	3.69007	3.32986	-3.30963	2.49564e-22	DEP domain containing 4
depdc5	38.6676	16.3046	-22.363	1.24069	0.000191122	DEP domain containing 5
deptor	5.33127	0.804268	-4.527	2.68161	5.15713e-09	DEP domain containing MTOR-interacting protein
dera	3.34745	11.2033	7.85585	-1.72812	2.88116e-08	deoxyribose-phosphate aldolase (putative)
dffb	4.4552	11.0808	6.62559	-1.30438	0.00353241	DNA fragmentation factor, 40kDa, beta polypeptide (caspase-activated DNase)
dgat2	3.74957	10.2249	6.47528	-1.43832	3.44572e-05	diacylglycerol O-acyltransferase 2
dgcr14	18.0265	9.54425	-8.48221	0.915606	0.0158985	DiGeorge syndrome critical region gene 14
dgcr8	11.477	35.4559	23.9788	-1.62484	5.53921e-22	DGCR8 microprocessor complex subunit
dgkb	2.27303	0.476844	-1.79619	2.22196	5.35589e-07	diacylglycerol kinase, beta 90kDa
dgkq	2.3044	0.764982	-1.53942	1.55449	0.0272925	diacylglycerol kinase, theta 110kDa
dhfr	15.2875	42.6871	27.3996	-1.46133	0.00693841	dihydrofolate reductase
dhrs7	21.3849	11.6325	-9.75246	0.87594	0.0203206	dehydrogenase/reductase (SDR family) member 7
dhrs7c	0.668945	2.33891	1.66997	-1.75799	0.000229875	dehydrogenase/reductase (SDR family) member 7C
dhtkd1	1.08132	7.18988	6.10856	-2.71438	1.95087e-36	dehydrogenase E1 and transketolase domain containing 1
dhx32	0.601577	4.8821	4.28053	-2.9783	2.55419e-12	DEAH (Asp-Glu-Ala-His) box polypeptide 32
dhx57	3.95088	14.3236	10.3727	-1.8469	1.09822e-09	DEAH (Asp-Glu-Ala-Asp/His) box polypeptide 57
dhx9	18.9897	56.1344	37.1447	-1.55898	1.8312e-11	DEAH (Asp-Glu-Ala-His) box helicase 9
diaph2	2.64867	0.729823	-1.91884	1.79195	0.0312085	diaphanous-related formin 2
dimt1	5.37277	19.9993	14.6265	-1.8746	5.41089e-06	DIM1 dimethyladenosine transferase 1 homolog
disp1	6.08859	1.47959	-4.609	2.01054	2.3349e-05	dispatched homolog 1 (Drosophila)
dixdc1	11.2082	26.0929	14.8847	-1.21304	0.000888048	DIX domain containing 1
dlg1	2.44559	1.17269	-1.2729	1.05855	0.00794921	discs, large homolog 1 (Drosophila)
dlg5	19.4246	6.88142	-12.5432	1.46748	0.0299238	discs, large homolog 5 (Drosophila)
dlgap5	2.61055	29.7618	27.1513	-3.41624	4.37694e-10	discs, large (Drosophila) homolog-associated protein 5
dll1	6.49213	46.3718	39.8797	-2.822	3.46937e-31	delta-like 1 (Drosophila)
dlst	37.9432	73.8924	35.9491	-0.958852	0.00510308	dihydrolipoamide S-succinyltransferase (E2 component of 2-oxo-glutarate complex)
dlx1	0.321347	8.90769	8.58634	-4.73087	1.22654e-44	distal-less homeobox 1
dlx5	4.43834	10.0875	5.64919	-1.18338	0.000296166	distal-less homeobox 5
dlx6	0.530502	2.56296	2.03246	-2.25521	5.9624e-09	distal-less homeobox 6
dmap1	6.73241	29.0395	22.3071	-2.09752	2.7905e-15	DNA methyltransferase 1 associated protein 1
dmgdh	6.80379	2.39688	-4.40691	1.49279	0.00113111	dimethylglycine dehydrogenase
dmrta1	2.18155	0.678018	-1.50353	1.6335	0.046981	DMRT-like family A1
dmrta2	1.00236	3.62071	2.61834	-1.84531	5.46903e-09	DMRT-like family A2
dmtf1	5.94998	20.1118	14.1619	-1.7353	0.000191998	cyclin D binding myb-like transcription factor 1
dmxl1	8.4538	4.11232	-4.34148	1.0351	0.0101678	Dmx-like 1
dmxl2	17.0431	5.83257	-11.2105	1.52801	0.00190049	Dmx-like 2
dna2	2.21177	5.98587	3.77411	-1.43267	2.12278e-08	DNA replication helicase/nuclease 2
dnaaf3	2.70347	0.48312	-2.22035	2.4654	5.48363e-13	dynein, axonemal, assembly factor 3
dnah11	4.68836	0.950697	-3.73767	2.28639	3.3251e-14	dynein, axonemal, heavy chain 11
dnai1	9.43249	3.37015	-6.06234	1.48018	1.27624e-07	dynein, axonemal, intermediate chain 1
dnaja1	23.373	9.98831	-13.3847	1.22406	7.62862e-07	DnaJ (Hsp40) homolog, subfamily A, member 1
dnajb11	3.00407	12.2998	9.29572	-2.01785	5.90513e-12	DnaJ (Hsp40) homolog, subfamily B, member 11
dnajb12	1.14206	2.96641	1.82436	-1.36476	0.00255528	DnaJ (Hsp40) homolog, subfamily B, member 12
dnajb14	3.69384	8.7815	5.08767	-1.24442	3.22412e-07	DnaJ (Hsp40) homolog, subfamily B, member 14
dnajb2	46.2631	6.61734	-39.6457	2.7812	1.32057e-17	DnaJ (Hsp40) homolog, subfamily B, member 2
dnajb5	0.439352	11.7441	11.3048	-4.68339	3.91257e-46	DnaJ (Hsp40) homolog, subfamily B, member 5
dnajb6	69.2343	7.19282	-62.0415	3.24135	3.7728e-26	DnaJ (Hsp40) homolog, subfamily B, member 6
dnajc1	10.7379	21.6337	10.8958	-1.00798	0.000388781	DnaJ (Hsp40) homolog, subfamily C, member 1
dnajc11	8.30026	19.1	10.7997	-1.19551	0.00076651	DnaJ (Hsp40) homolog, subfamily C, member 11
dnajc14	12.3802	3.06763	-9.31252	1.99256	2.99643e-07	DnaJ (Hsp40) homolog, subfamily C, member 14
dnajc15	8.56226	21.5589	12.9967	-1.3235	0.000240316	DnaJ (Hsp40) homolog, subfamily C, member 15
dnajc2	6.57945	31.0426	24.4632	-2.22441	6.41313e-17	DnaJ (Hsp40) homolog, subfamily C, member 2
dnajc21	2.62475	10.8721	8.24731	-2.03703	9.23409e-13	DnaJ (Hsp40) homolog, subfamily C, member 21
dnajc22	4.40539	0.924668	-3.48072	2.21066	0.000132452	DnaJ (Hsp40) homolog, subfamily C, member 22
dnajc4	9.65269	5.07843	-4.57425	0.921048	0.0159243	DnaJ (Hsp40) homolog, subfamily C, member 4
dnajc7	7.74782	13.374	5.62614	-0.783911	0.0174173	DnaJ (Hsp40) homolog, subfamily C, member 7
dnajc8	17.6358	36.5319	18.8961	-1.04672	0.00233333	DnaJ (Hsp40) homolog, subfamily C, member 8
dnajc9	8.98547	25.1711	16.1856	-1.4754	7.56457e-05	DnaJ (Hsp40) homolog, subfamily C, member 9
dnali1	9.52558	0.989054	-8.53652	3.2534	1.67844e-27	dynein, axonemal, light intermediate chain 1
dnlz	0.742913	5.30694	4.56403	-2.74965	1.58135e-07	DNL-type zinc finger
dnmbp	4.92475	8.7896	3.86484	-0.834541	0.00676616	dynamin binding protein
dnmt1	8.14667	33.7248	25.5781	-2.03146	1.49443e-08	DNA (cytosine-5-)-methyltransferase 1
dnph1	26.488	96.2626	69.7745	-1.84473	1.02171e-06	2'-deoxynucleoside 5'-phosphate N-hydrolase 1
dock1	28.6951	9.28805	-19.4071	1.62286	4.46034e-13	dedicator of cytokinesis 1
dock4	14.8681	0.992174	-13.8759	3.84645	1.63053e-22	dedicator of cytokinesis 4
dock5	32.2621	12.4311	-19.831	1.37152	6.37764e-08	dedicator of cytokinesis 5
dock7	31.7142	15.3186	-16.3956	1.04747	3.22888e-05	dedicator of cytokinesis 7
dohh	7.02951	27.4323	20.4028	-1.93947	6.03646e-06	deoxyhypusine hydroxylase/monooxygenase
dolpp1	4.73956	9.96688	5.22732	-1.0686	0.0127767	dolichyldiphosphatase 1
donson	1.49645	15.5302	14.0337	-3.27482	1.41525e-08	downstream neighbor of SON
dopey2	8.72288	3.28899	-5.43389	1.40179	7.7132e-09	dopey family member 2
dot1l	7.30992	2.39254	-4.91738	1.5733	0.0256967	DOT1-like histone H3K79 methyltransferase
dph1	12.2463	6.18523	-6.06109	0.982886	0.0137802	diphthamide biosynthesis 1
dph6	5.7094	2.47402	-3.23538	1.20151	0.000513331	diphthamine biosynthesis 6
dph7	36.1162	10.2523	-25.8639	1.80284	1.38738e-07	diphthamide biosynthesis 7
dpm3	4.71881	15.4796	10.7608	-1.69848	2.63471e-06	dolichyl-phosphate mannosyltransferase polypeptide 3
dpp3	5.92815	51.8736	45.9454	-3.05693	4.21662e-09	dipeptidyl-peptidase 3
dpyd	17.1511	1.01334	-16.1378	4.05463	3.96343e-47	dihydropyrimidine dehydrogenase
dr1	7.88765	24.4217	16.5341	-1.62298	5.09535e-10	down-regulator of transcription 1
drap1	13.4986	35.6696	22.171	-1.39939	3.90213e-13	DR1-associated protein 1 (negative cofactor 2 alpha)
draxin	9.08866	25.873	16.7843	-1.49832	8.60808e-05	dorsal inhibitory axon guidance protein
drd4	15.2361	2.1249	-13.1112	2.80294	5.37668e-11	dopamine receptor D4
drg2	8.54667	24.4059	15.8592	-1.50406	1.20067e-05	developmentally regulated GTP binding protein 2
dscc1	2.00156	10.8808	8.87924	-2.40925	9.55858e-10	DNA replication and sister chromatid cohesion 1
dsn1	3.48373	17.3821	13.8984	-2.29898	1.01438e-11	DSN1 homolog, MIS12 kinetochore complex component
dsp	33.6753	5.0861	-28.5892	2.68353	1.91894e-09	desmoplakin
dstyk	31.5246	12.6298	-18.8949	1.31556	1.89874e-06	dual serine/threonine and tyrosine protein kinase
dtd1	9.0641	17.9798	8.91566	-0.983501	0.0141933	D-tyrosyl-tRNA deacylase 1
dtd2	6.66753	17.3546	10.6871	-1.36163	0.0172012	D-tyrosyl-tRNA deacylase 2 (putative)
dtl	1.46237	5.53484	4.07247	-1.89453	2.81161e-05	denticleless E3 ubiquitin protein ligase homolog (Drosophila)
dtymk	4.20021	14.1607	9.96048	-1.7252	0.000739079	deoxythymidylate kinase (thymidylate kinase)
dus3l	6.41532	20.1296	13.7143	-1.6418	4.07785e-10	dihydrouridine synthase 3-like
dusp13	2.01696	0.517198	-1.49977	1.94488	0.00722937	dual specificity phosphatase 13
dusp22	4.44571	1.00118	-3.44453	2.13899	3.80037e-16	dual specificity phosphatase 22
dusp23	9.62488	2.47655	-7.14833	1.93865	3.00035e-07	dual specificity phosphatase 23
dusp26	13.5557	0.429158	-13.1265	4.87761	1.22041e-26	dual specificity phosphatase 26 (putative)
dusp4	5.78519	1.09739	-4.6878	2.32174	0.000409128	dual specificity phosphatase 4
dut	26.0984	85.1626	59.0642	-1.68915	6.23353e-05	deoxyuridine triphosphatase
dvl2	8.48897	29.8976	21.4086	-1.80796	2.44012e-11	dishevelled segment polarity protein 2
dync1h1	13.8421	29.6649	15.8228	-1.09758	3.54537e-06	dynein, cytoplasmic 1, heavy chain 1
dync2h1	3.53086	1.6434	-1.88746	1.09829	0.00011409	dynein, cytoplasmic 2, heavy chain 1
dynlt3	2.03443	15.1813	13.1469	-2.87145	6.10208e-26	dynein, light chain, Tctex-type 3
dyrk1a	81.0275	6.79002	-74.2375	3.52988	8.02675e-21	dual-specificity tyrosine-(Y)-phosphorylation regulated kinase 1A
e2f1	1.00795	3.72427	2.71632	-1.81997	0.0224015	E2F transcription factor 1
e2f2	0.927659	11.1859	10.2582	-3.45655	7.1626e-08	E2F transcription factor 2
e2f7	0.458697	3.42274	2.96405	-2.77947	9.91514e-05	E2F transcription factor 7
e2f8	0.642539	7.41264	6.7701	-3.47385	1.54804e-18	E2F transcription factor 8
ears2	6.34504	32.9517	26.6067	-2.3581	7.94559e-15	glutamyl-tRNA synthetase 2, mitochondrial
ebf3	2.77989	10.6907	7.91083	-1.93695	1.81985e-24	early B-cell factor 3
ebpl	3.76001	0.907459	-2.85255	1.97246	0.0168131	emopamil binding protein-like
ece1	17.4937	8.17439	-9.31926	1.09416	0.00100154	endothelin converting enzyme 1
ecel1	2.00307	0.525755	-1.47731	1.87186	0.00771204	endothelin converting enzyme-like 1
echs1	15.821	30.5637	14.7426	-0.945043	0.0432124	enoyl CoA hydratase, short chain, 1, mitochondrial
eci1	9.6536	20.5514	10.8978	-1.08484	0.00581019	enoyl-CoA delta isomerase 1
ecm1	8.81305	2.21598	-6.59707	1.97515	3.72722e-09	extracellular matrix protein 1
ecsit	7.97611	17.0876	9.11144	-1.0936	0.00279294	ECSIT signalling integrator
ect2	2.35134	9.17972	6.82838	-1.93339	0.000125207	epithelial cell transforming 2
eda	0.778583	2.74089	1.96231	-1.79217	1.79224e-09	ectodysplasin A
edem1	15.3048	6.36464	-8.94011	1.26061	6.72768e-05	ER degradation enhancer, mannosidase alpha-like 1
edf1	141.081	342.647	201.566	-1.27545	1.69556e-05	endothelial differentiation-related factor 1
eed	7.60082	29.2056	21.6048	-1.93678	2.21546e-19	embryonic ectoderm development
eef1a1	20.2517	5.43811	-14.8136	1.88227	1.97995e-08	eukaryotic translation elongation factor 1 alpha 1
eef1d	369.963	127.048	-242.914	1.53184	1.9074e-05	eukaryotic translation elongation factor 1 delta (guanine nucleotide exchange protein)
eef1g	5308.71	2566.01	-2742.7	1.04548	0.00158591	eukaryotic translation elongation factor 1 gamma
eef2k	145.703	8.11926	-137.584	4.1518	5.4263e-122	eukaryotic elongation factor 2 kinase
eef2kmt	18.5055	8.30012	-10.2054	1.15183	1.958e-05	eukaryotic elongation factor 2 lysine methyltransferase
eepd1	8.4722	3.33026	-5.14193	1.33373	5.90914e-10	endonuclease/exonuclease/phosphatase family domain containing 1
efcab7	11.6981	5.23226	-6.46581	1.15611	0.00156154	EF-hand calcium binding domain 7
efemp2	81.1333	6.3464	-74.7869	3.66568	2.77841e-91	EGF containing fibulin-like extracellular matrix protein 2
efna5	3.06515	8.68068	5.61553	-1.49519	3.87436e-08	ephrin-A5
egfl7	24.408	12.0765	-12.3315	1.00921	0.0323444	EGF-like-domain, multiple 7
ei24	65.969	18.2132	-47.7559	1.85062	1.64125e-16	etoposide induced 2.4
eif2ak1	11.2901	4.10588	-7.18418	1.45335	2.04343e-05	eukaryotic translation initiation factor 2-alpha kinase 1
eif2ak2	5.81291	0.294959	-5.51795	4.13475	1.55035e-10	eukaryotic translation initiation factor 2-alpha kinase 2
eif2ak4	27.2399	12.8983	-14.3416	1.0748	0.000108033	eukaryotic translation initiation factor 2 alpha kinase 4
eif2b1	18.4089	49.1743	30.7654	-1.40298	0.00238153	eukaryotic translation initiation factor 2B, subunit 1 alpha, 26kDa
eif2b4	12.8769	25.4017	12.5248	-0.975858	0.00722514	eukaryotic translation initiation factor 2B, subunit 4 delta, 67kDa
eif2d	9.06903	17.55	8.48095	-0.947621	0.0123345	eukaryotic translation initiation factor 2D
eif3h	909.897	339.149	-570.748	1.421	3.97378e-13	eukaryotic translation initiation factor 3, subunit H
eif3j	14.9553	41.5039	26.5485	-1.47021	3.2148e-18	eukaryotic translation initiation factor 3, subunit J
eif3k	650.842	216.396	-434.445	1.5799	7.52073e-07	eukaryotic translation initiation factor 3, subunit K
eif3m	264.134	112.567	-151.567	1.22828	7.6289e-10	eukaryotic translation initiation factor 3, subunit M
eif4a2	90.3532	47.6699	-42.6832	0.918765	0.046091	eukaryotic translation initiation factor 4A2
eif4ebp2	65.8176	24.8717	-40.9459	1.39809	4.38079e-06	eukaryotic translation initiation factor 4E binding protein 2
eif4g1	25.1865	10.87	-14.3164	1.2101	1.37054e-08	eukaryotic translation initiation factor 4 gamma, 1
eif4g2	23.373	52.3569	28.9839	-1.15873	0.000667967	eukaryotic translation initiation factor 4 gamma, 2
eif4g3	6.20468	20.4932	14.2885	-1.71667	1.227e-11	eukaryotic translation initiation factor 4 gamma, 3
eif5	619.572	99.3067	-520.266	2.63516	2.8985e-57	eukaryotic translation initiation factor 5
eif5a	39.9846	7.949	-32.0356	2.30788	9.72898e-10	eukaryotic translation initiation factor 5A
eif5b	31.6612	58.4776	26.8164	-0.88227	0.0357962	eukaryotic translation initiation factor 5B
elavl2	1.22734	4.97063	3.74329	-2.01103	1.4164e-19	ELAV like neuron-specific RNA binding protein 2
elavl3	4.26111	38.0327	33.7716	-3.13036	1.69959e-23	ELAV like neuron-specific RNA binding protein 3
elf2	18.8204	11.3558	-7.46461	0.728214	0.027258	E74-like factor 2 (ets domain transcription factor)
elmo2	12.2437	26.2286	13.985	-1.09668	8.79467e-05	engulfment and cell motility 2
elmsan1	9.05149	5.05981	-3.99167	0.83814	0.0089872	ELM2 and Myb/SANT-like domain containing 1
elof1	9.25903	25.1526	15.8936	-1.43851	2.46597e-07	ELF1 homolog, elongation factor 1
elp2	2.16359	4.81466	2.65107	-1.14362	0.00440634	elongator acetyltransferase complex subunit 2
emc3	6.62357	12.8894	6.26587	-0.958103	0.00734733	ER membrane protein complex subunit 3
emc4	32.6954	13.5453	-19.1501	1.2642	0.000484554	ER membrane protein complex subunit 4
emc6	13.2154	33.5737	20.3584	-1.33841	1.60847e-05	ER membrane protein complex subunit 6
emc8	2.99361	10.6071	7.61345	-1.82067	4.83649e-16	ER membrane protein complex subunit 8
eme1	1.02854	16.3092	15.2807	-3.82893	2.83825e-09	essential meiotic structure-specific endonuclease 1
emid1	25.9698	8.90621	-17.0636	1.53654	4.37638e-07	EMI domain containing 1
emilin3	3.31744	11.8796	8.56212	-1.80986	0.000581636	elastin microfibril interfacer 3
eml3	12.8409	6.22876	-6.61213	1.04122	0.00423461	echinoderm microtubule associated protein like 3
eml4	45.9589	9.978	-35.9809	2.16814	7.39187e-06	echinoderm microtubule associated protein like 4
emp1	40.4016	12.7724	-27.6292	1.6292	0.00911157	epithelial membrane protein 1
emp2	32.0858	9.14301	-22.9428	1.78807	0.000135766	epithelial membrane protein 2
emx2	1.24534	3.9913	2.74595	-1.67691	1.54566e-06	empty spiracles homeobox 2
en1	1.95023	21.4969	19.5467	-3.43973	1.91753e-38	engrailed homeobox 1
en2	1.81785	7.24098	5.42312	-1.98332	5.54454e-12	engrailed homeobox 2
endog	5.485	12.0757	6.59067	-1.12819	0.00945457	endonuclease G
endov	17.7075	2.82167	-14.8858	2.63897	4.98294e-21	endonuclease V
engase	3.57094	11.1181	7.54716	-1.62561	9.72918e-06	endo-beta-N-acetylglucosaminidase
eno4	3.90569	0.64918	-3.25651	2.55744	4.17594e-10	enolase family member 4
ensa	22.2218	7.22611	-14.9956	1.57602	0.0429979	endosulfine alpha
enthd2	1.37226	3.26869	1.89642	-1.2509	8.8172e-05	ENTH domain containing 2
entpd4	53.7907	16.0934	-37.6973	1.73841	2.87996e-34	ectonucleoside triphosphate diphosphohydrolase 4
eny2	25.4369	84.8895	59.4527	-1.72013	7.33823e-05	enhancer of yellow 2 homolog (Drosophila)
eogt	0.957394	3.48325	2.52586	-1.84869	1.72805e-07	EGF domain-specific O-linked N-acetylglucosamine (GlcNAc) transferase
epha2	3.91905	35.2804	31.3613	-3.154	8.07644e-39	EPH receptor A2
epn1	14.8162	6.96023	-7.85597	1.08277	0.0130921	epsin 1
epn2	22.4156	5.42046	-16.9952	2.00336	0.000678249	epsin 2
epn3	19.9105	7.79527	-12.1152	1.3487	3.05113e-07	epsin 3
epo	2.03138	5.27117	3.2398	-1.36386	0.00378327	erythropoietin
epor	4.79657	1.12339	-3.67319	2.06008	3.06358e-05	erythropoietin receptor
eprs	4.73758	16.4428	11.7052	-1.78536	7.68256e-10	glutamyl-prolyl-tRNA synthetase
eps15	7.5527	1.6012	-5.9515	2.1953	0.000120646	epidermal growth factor receptor pathway substrate 15
eps15l1	40.1925	3.35584	-36.8366	3.53649	7.52909e-22	epidermal growth factor receptor pathway substrate 15-like 1
eps8	8.19857	3.49754	-4.70103	1.2252	8.08272e-08	epidermal growth factor receptor pathway substrate 8
eps8l1	3.94866	0.92801	-3.02065	2.06617	4.29776e-05	EPS8-like 1
ept1	1.04847	7.09155	6.04307	-2.73469	1.73469e-20	ethanolaminephosphotransferase 1
erbb2	13.3928	7.46018	-5.93262	0.84272	0.0119033	erb-b2 receptor tyrosine kinase 2
ercc1	3.99852	9.77554	5.77702	-1.28023	0.00021616	excision repair cross-complementation group 1
ercc2	5.9484	11.7917	5.84333	-0.98415	0.000419104	excision repair cross-complementation group 2
ercc4	1.99705	6.63888	4.64183	-1.72554	3.95629e-09	excision repair cross-complementation group 4
ercc5	7.63452	20.2782	12.6437	-1.40408	2.50823e-07	excision repair cross-complementation group 5
ercc6l	1.11758	9.8552	8.73762	-3.08489	2.73804e-12	excision repair cross-complementation group 6-like
ercc6l2	1.51398	3.80085	2.28687	-1.32379	2.44531e-09	excision repair cross-complementation group 6-like 2
ereg	6.05413	0.901106	-5.15303	2.65647	8.55153e-05	epiregulin
ergic1	1.21923	3.61937	2.40014	-1.55973	7.36395e-06	endoplasmic reticulum-golgi intermediate compartment 1
erh	37.1235	106.589	69.4655	-1.51678	4.53911e-10	enhancer of rudimentary homolog (Drosophila)
erich1	19.6582	5.99656	-13.6617	1.70103	6.08255e-07	glutamate-rich 1
ermp1	0.671914	2.12405	1.45214	-1.63539	0.000446749	endoplasmic reticulum metallopeptidase 1
ern1	114.151	16.1501	-98.0011	2.81337	1.28485e-54	endoplasmic reticulum to nucleus signaling 1
ero1b	22.8648	4.7448	-18.12	2.20995	0.000405843	endoplasmic reticulum oxidoreductase beta
errfi1	3.73653	1.57465	-2.16188	1.23448	0.0370952	ERBB receptor feedback inhibitor 1
esco2	2.77942	28.53	25.7506	-3.32428	5.40805e-24	establishment of sister chromatid cohesion N-acetyltransferase 2
esd	153.56	54.5502	-99.01	1.4848	7.64497e-06	esterase D
espl1	0.842318	9.16193	8.31961	-3.37337	8.05557e-13	extra spindle pole bodies like 1, separase
espnl	0.572226	3.19442	2.6222	-2.44252	2.82823e-09	espin-like
esrp2	25.3374	7.1333	-18.2041	1.8198	9.18272e-10	epithelial splicing regulatory protein 2
etv4	13.0423	6.33375	-6.70859	1.03681	0.0172179	ets variant 4
eva1a	4.69376	0.74366	-3.9501	2.56026	0.000332971	eva-1 homolog A (C. elegans)
eva1b	6.6665	24.7263	18.0598	-1.87658	1.34992e-09	eva-1 homolog B (C. elegans)
eva1c	8.7865	0.836297	-7.9502	3.38604	1.02189e-54	eva-1 homolog C (C. elegans)
evc2	7.02624	21.7047	14.6785	-1.618	2.50745e-07	Ellis van Creveld syndrome 2
evpl	22.9672	8.66522	-14.302	1.38493	0.0251152	envoplakin
ewsr1	42.8217	178.208	135.387	-2.04562	4.79277e-13	EWS RNA-binding protein 1
exd2	3.27912	6.46136	3.18223	-0.974425	0.00156434	exonuclease 3'-5' domain containing 2
exo1	1.48586	8.49201	7.00615	-2.48765	2.89165e-12	exonuclease 1
exoc2	32.8513	19.2314	-13.6198	0.771834	0.00472675	exocyst complex component 2
exoc3l4	95.283	0.755271	-94.5277	6.92481	4.10307e-106	exocyst complex component 3-like 4
exoc5	19.03	10.0652	-8.96479	0.917512	0.00343291	exocyst complex component 5
exoc6	8.1371	1.90805	-6.22904	2.05234	0.000112746	exocyst complex component 6
exoc8	6.80031	12.5706	5.77029	-0.884046	0.00832866	exocyst complex component 8
exosc1	251.582	40.8452	-210.737	2.61447	2.04345e-39	exosome component 1
exosc10	35.7511	16.1869	-19.5642	1.14232	5.40094e-10	exosome component 10
exosc3	7.5229	22.4112	14.8883	-1.56488	1.3113e-06	exosome component 3
exosc4	10.7944	35.3405	24.5461	-1.70291	9.03763e-10	exosome component 4
exosc5	5.16002	11.7714	6.61137	-1.17813	0.0175763	exosome component 5
exosc9	10.346	25.721	15.375	-1.30239	0.00244234	exosome component 9
eya4	1.58248	6.3866	4.80412	-2.00988	6.05682e-22	EYA transcriptional coactivator and phosphatase 4
ezh1	77.0645	7.47647	-69.588	3.35808	1.34871e-97	enhancer of zeste 1 polycomb repressive complex 2 subunit
ezh2	2.53999	17.2416	14.7016	-2.67352	3.10261e-05	enhancer of zeste 2 polycomb repressive complex 2 subunit
fa2h	13.2901	3.07678	-10.2133	2.07497	5.71617e-05	fatty acid 2-hydroxylase
faah2	33.5873	6.62497	-26.9624	2.33197	5.14017e-19	fatty acid amide hydrolase 2
faap24	1.40183	3.63422	2.23238	-1.36476	0.0160879	Fanconi anemia core complex associated protein 24
fabp3	265.456	771.857	506.401	-1.53448	1.54588e-09	fatty acid binding protein 3, muscle and heart
fabp6	58.3968	8.11139	-50.2854	2.82397	7.09841e-17	fatty acid binding protein 6, ileal
faf1	38.0817	19.7461	-18.3356	0.944753	0.00316849	Fas (TNFRSF6) associated factor 1
fah	390.937	17.0568	-373.88	4.49783	6.77761e-97	fumarylacetoacetate hydrolase (fumarylacetoacetase)
fam101b	7.51904	3.19348	-4.32556	1.22576	0.0130103	family with sequence similarity 101, member B
fam103a1	13.7393	39.1814	25.4421	-1.50494	1.39515e-08	family with sequence similarity 103, member A1
fam110b	0.820645	6.43483	5.61418	-2.94639	3.95745e-23	family with sequence similarity 110, member B
fam110c	3.93945	0.974495	-2.96495	1.9544	0.0115109	family with sequence similarity 110, member C
fam124b	1.3586	5.7057	4.34709	-2.05563	5.38658e-10	family with sequence similarity 124B
fam134b	56.0113	2.16485	-53.8465	4.67381	5.59383e-121	family with sequence similarity 134, member B
fam136a	14.0591	38.1403	24.0812	-1.43201	6.40276e-06	family with sequence similarity 136, member A
fam13a	46.6999	10.6896	-36.0104	2.12083	3.25788e-26	family with sequence similarity 13, member A
fam13b	15.5979	7.79299	-7.80492	0.998069	0.00236641	family with sequence similarity 13, member B
fam160a2	3.00926	0.556297	-2.45296	2.34775	0.00101751	family with sequence similarity 160, member A2
fam160b1	15.8395	4.97459	-10.8649	1.65102	0.000345056	family with sequence similarity 160, member B1
fam161b	31.3744	1.92507	-29.4493	3.97799	1.50566e-29	family with sequence similarity 161, member B
fam168a	31.1012	7.01473	-24.0865	2.03979	0.0280936	family with sequence similarity 168, member A
fam168b	8.34909	3.0614	-5.28769	1.41548	0.0498458	family with sequence similarity 168, member B
fam172a	11.763	5.72246	-6.04051	1.03413	0.0117545	family with sequence similarity 172, member A
fam179b	7.72278	1.56863	-6.15415	2.25243	1.99939e-05	family with sequence similarity 179, member B
fam181a	3.21071	12.0058	8.79514	-1.88555	4.52543e-07	family with sequence similarity 181, member A
fam181b	2.29328	17.156	14.8627	-2.87254	1.73927e-17	family with sequence similarity 181, member B
fam183a	4.93704	12.2361	7.29903	-1.30262	0.00346517	family with sequence similarity 183, member A
fam188a	3.44382	11.3463	7.90246	-1.7064	3.84078e-06	family with sequence similarity 188, member A
fam188b	5.82709	13.5342	7.70711	-1.20649	0.0102388	family with sequence similarity 188, member B
fam189b	3.00271	0.973734	-2.02897	1.61607	2.10373e-05	family with sequence similarity 189, member B
fam193a	4.74871	10.441	5.69224	-1.13452	1.65838e-06	family with sequence similarity 193, member A
fam195a	52.061	21.6404	-30.4207	1.26176	0.000123974	family with sequence similarity 195, member A
fam195b	10.5193	22.1663	11.647	-1.07062	0.00399275	family with sequence similarity 195, member B
fam207a	10.5359	22.6391	12.1032	-1.09465	0.0230632	family with sequence similarity 207, member A
fam20b	8.89396	28.9767	20.0828	-1.68797	5.8959e-05	family with sequence similarity 20, member B
fam212b	2.24107	6.83727	4.5962	-1.60616	2.68883e-09	family with sequence similarity 212, member B
fam217b	12.9984	3.66178	-9.3366	1.81347	4.11248e-07	family with sequence similarity 217, member B
fam222a	4.55676	9.51914	4.96238	-1.06028	0.00477861	family with sequence similarity 222, member A
fam46b	3.74268	1.76418	-1.97851	1.07723	0.0368076	family with sequence similarity 46, member B
fam46c	9.31149	1.62193	-7.68956	2.45809	3.18304e-05	family with sequence similarity 46, member C
fam60a	48.0768	10.8449	-37.2318	2.10077	0.000300244	family with sequence similarity 60, member A
fam63a	11.0648	3.47634	-7.58844	1.65986	2.99366e-08	family with sequence similarity 63, member A
fam65c	0.62899	3.5025	2.87351	-2.45777	1.46131e-17	family with sequence similarity 65, member C
fam83c	2.68772	0.437081	-2.25064	2.58296	2.42997e-09	family with sequence similarity 83, member C
fam91a1	6.46229	11.8759	5.41363	-0.876554	2.01619e-05	family with sequence similarity 91, member A1
fam98b	2.74288	8.9555	6.21263	-1.6947	3.00248e-06	family with sequence similarity 98, member B
fan1	3.74643	10.2586	6.51217	-1.44487	1.54822e-05	FANCD2/FANCI-associated nuclease 1
fanca	1.30855	3.48023	2.17169	-1.40034	0.000211296	Fanconi anemia, complementation group A
fancd2	7.67622	14.9659	7.28967	-0.962125	0.000409991	Fanconi anemia, complementation group D2
fance	2.04776	6.2519	4.20414	-1.60373	3.0314e-06	Fanconi anemia, complementation group E
fancg	2.50484	6.87937	4.37453	-1.44686	0.000743175	Fanconi anemia, complementation group G
fancl	2.14402	4.58197	2.43796	-1.09584	0.000320419	Fanconi anemia, complementation group L
fars2	16.9127	4.43851	-12.4742	1.88898	0.000559278	phenylalanyl-tRNA synthetase 2, mitochondrial
fastk	6.44101	23.7716	17.3306	-1.86854	1.65873e-07	Fas-activated serine/threonine kinase
faxc	8.40323	1.94953	-6.4537	2.0697	5.02726e-05	failed axon connections homolog
faxdc2	153.862	28.7191	-125.143	2.39543	3.28922e-10	fatty acid hydroxylase domain containing 2
fbf1	8.06497	18.8302	10.7653	-1.21132	0.0241501	Fas (TNFRSF6) binding factor 1
fbln1	106.841	18.5352	-88.3062	2.50465	3.235e-13	fibulin 1
fbxl15	1.42847	3.39634	1.96787	-1.24608	0.00211364	F-box and leucine-rich repeat protein 15
fbxl5	49.3688	13.5283	-35.8405	1.86284	1.75213e-19	F-box and leucine-rich repeat protein 5
fbxo21	43.9491	12.0694	-31.8797	1.85359	1.33105e-09	F-box protein 21
fbxo25	15.6177	2.41733	-13.2003	2.67086	1.68139e-14	F-box protein 25
fbxo3	18.2323	8.6434	-9.58892	1.07023	0.0076478	F-box protein 3
fbxo32	68.3536	6.53257	-61.821	3.32412	9.14562e-13	F-box protein 32
fbxo33	31.0861	5.82655	-25.2596	2.40797	1.37609e-33	F-box protein 33
fbxo45	1.65455	10.6687	9.01416	-2.66422	8.80135e-17	F-box protein 45
fbxo48	45.3759	10.4232	-34.9528	2.08733	5.52518e-05	F-box protein 48
fbxo5	0.697042	8.95172	8.25468	-3.4986	2.29103e-06	F-box protein 5
fbxo7	44.3492	13.9857	-30.3635	1.65236	9.92633e-06	F-box protein 7
fbxo8	7.10263	2.55931	-4.54332	1.45961	0.0036298	F-box protein 8
fbxo9	93.4898	53.8634	-39.6264	0.793873	0.026072	F-box protein 9
fbxw11	30.2311	15.3593	-14.8717	0.974168	0.000361373	F-box and WD repeat domain containing 11
fbxw4	10.6191	4.76496	-5.85411	1.15501	0.00104745	F-box and WD repeat domain containing 4
fbxw5	4.51923	11.3149	6.79565	-1.32165	3.36186e-08	F-box and WD repeat domain containing 5
fcf1	7.38575	22.9835	15.5977	-1.62809	3.14982e-07	FCF1 rRNA-processing protein
fdft1	59.9452	16.932	-43.0132	1.81854	8.4518e-20	farnesyl-diphosphate farnesyltransferase 1
fdps	0.965821	4.93656	3.97074	-2.31695	2.61224e-09	farnesyl diphosphate synthase
fdx1	7.39558	17.9853	10.5897	-1.27211	0.0012117	ferredoxin 1
fdx1l	16.9293	8.68287	-8.24646	0.958494	0.0198866	ferredoxin 1-like
fdxr	1.34125	4.67177	3.33052	-1.78622	1.66924e-10	ferredoxin reductase
fen1	8.41796	56.8814	48.4634	-2.71206	1.01949e-09	flap structure-specific endonuclease 1
fermt1	13.6618	5.93939	-7.72241	1.20043	0.00470568	fermitin family member 1
fermt3	2.84172	0.989921	-1.85179	1.51817	0.00043226	fermitin family member 3
fev	2.03548	0.39736	-1.63812	2.33608	5.56975e-07	FEV (ETS oncogene family)
fgb	0.317537	2.25387	1.93633	-2.79953	2.04271e-17	fibrinogen beta chain
fgf13	0.75792	5.44125	4.68333	-2.8238	1.93766e-36	fibroblast growth factor 13
fgf22	0.226003	2.09592	1.86991	-3.17083	7.32983e-19	fibroblast growth factor 22
fgfbp2	0.402815	23.3813	22.9785	-5.73095	1.84655e-47	fibroblast growth factor binding protein 2
fgfr1op	14.1374	41.2654	27.128	-1.52792	0.00127359	FGFR1 oncogene partner
fgg	1.10739	5.52068	4.4133	-2.24704	0.000307256	fibrinogen gamma chain
fggy	17.1426	5.99817	-11.1444	1.50624	5.93672e-06	FGGY carbohydrate kinase domain containing
fh	16.6003	34.058	17.4577	-1.03158	0.0104099	fumarate hydratase
fhl1	55.6328	15.4504	-40.1824	1.83946	1.31448e-12	four and a half LIM domains 1
fibp	29.0439	10.1691	-18.8748	1.50862	8.20557e-09	fibroblast growth factor (acidic) intracellular binding protein
fignl1	0.960929	3.30304	2.34211	-1.74923	0.00138998	fidgetin-like 1
filip1l	3.01368	1.34396	-1.66972	1.1572	0.0221463	filamin A interacting protein 1-like
fkbp14	18.3963	3.15973	-15.2366	2.50741	3.80252e-09	FK506 binding protein 14, 22 kDa
fkbp1b	17.7745	37.7676	19.9931	-1.08232	0.00901819	FK506 binding protein 1B, 12.6 kDa
fkbp2	17.0164	91.3158	74.2993	-2.4069	8.56684e-16	FK506 binding protein 2, 13kDa
fkbp3	45.7025	121.32	75.6171	-1.4037	2.6735e-08	FK506 binding protein 3, 25kDa
fkbp4	417.775	43.6975	-374.077	3.24859	9.24427e-83	FK506 binding protein 4, 59kDa
fkbp7	6.42058	15.4577	9.03714	-1.25479	0.00347273	FK506 binding protein 7
fkbp8	34.8377	15.9496	-18.8881	1.12385	0.000143759	FK506 binding protein 8, 38kDa
fkbpl	5.8497	24.0661	18.2164	-2.03048	8.7653e-17	FK506 binding protein like
flii	16.3943	33.7244	17.3302	-1.03705	0.00367057	flightless I actin binding protein
flrt1	0.204175	2.72118	2.51701	-3.71157	1.46123e-84	fibronectin leucine rich transmembrane protein 1
fmnl2	60.8897	15.5985	-45.2912	1.95911	1.41672e-21	formin-like 2
fn1	11.8417	2.98918	-8.85253	1.94677	0.000579429	fibronectin 1
fnbp4	220.153	63.3405	-156.813	1.79002	2.0789e-12	formin binding protein 4
fndc3b	10.6671	1.23384	-9.43327	2.993	1.25541e-05	fibronectin type III domain containing 3B
fnip1	6.77931	3.17481	-3.6045	1.09204	8.2277e-06	folliculin interacting protein 1
fnta	15.147	29.6082	14.4612	-0.965256	0.00286938	farnesyltransferase, CAAX box, alpha
fosl2	5.38032	2.29868	-3.08164	1.21712	0.0334627	FOS-like antigen 2
foxd3	4.12356	18.8673	14.7437	-2.18016	1.37238e-14	forkhead box D3
foxk1	25.0494	8.08638	-16.963	1.62728	4.238e-17	forkhead box K1
foxk2	40.9972	9.58135	-31.4159	2.08676	9.37876e-17	forkhead box K2
foxm1	0.843188	5.26845	4.42526	-2.62027	2.59278e-17	forkhead box M1
foxn4	0.666384	11.3744	10.7081	-4.0407	4.38019e-30	forkhead box N4
foxo3	13.3695	4.95967	-8.40982	1.42473	3.08434e-07	forkhead box O3
foxp1	31.0992	9.68092	-21.4183	1.68069	1.69046e-28	forkhead box P1
foxq1	8.91706	2.22788	-6.68918	1.95415	0.00360116	forkhead box Q1
foxred1	5.62564	13.9225	8.29687	-1.3001	3.66191e-05	FAD-dependent oxidoreductase domain containing 1
fpgs	11.9535	35.2274	23.2739	-1.55127	3.82187e-07	folylpolyglutamate synthase
fpgt	4.19402	10.6314	6.43743	-1.32837	0.00701783	fucose-1-phosphate guanylyltransferase
fra10ac1	20.6903	50.4881	29.7978	-1.27775	0.00199628	fragile site, folic acid type, rare, fra(10)(q23.3) or fra(10)(q24.2) candidate 1
frem1	4.62996	0.427154	-4.2028	3.34235	4.33596e-09	FRAS1 related extracellular matrix 1
frem3	1.3554	2.84345	1.48805	-1.06091	0.0441298	FRAS1 related extracellular matrix 3
frmd4b	2.07897	5.80595	3.72698	-1.47311	2.70823e-07	FERM domain containing 4B
frmd6	5.55495	1.28779	-4.26716	2.02856	0.0111844	FERM domain containing 6
frrs1l	1.31302	2.83565	1.52263	-1.09925	0.0104599	ferric-chelate reductase 1-like
fsd1	2.41149	11.8943	9.48278	-2.29006	1.2243e-18	fibronectin type III and SPRY domain containing 1
fstl1	21.1914	45.9215	24.7301	-1.10658	0.0328692	follistatin-like 1
ftcd	12.4234	4.68541	-7.73801	1.38964	0.0144862	formimidoyltransferase cyclodeaminase
fto	3.36872	1.29787	-2.07085	1.36488	0.000248989	fat mass and obesity associated
ftsj2	2.52436	9.73609	7.21172	-1.92115	2.27014e-05	FtsJ RNA methyltransferase homolog 2 (E. coli)
fundc1	23.6514	8.97946	-14.6719	1.38924	2.0206e-07	FUN14 domain containing 1
fut8	3.53481	7.9622	4.42739	-1.16824	1.98527e-06	fucosyltransferase 8 (alpha (1,6) fucosyltransferase)
fyttd1	9.46188	31.1025	21.6406	-1.7094	1.4812e-12	forty-two-three domain containing 1
fzd10	10.469	44.905	34.4359	-2.08614	3.13923e-11	frizzled class receptor 10
fzd2	0.611908	2.07727	1.46536	-1.7329	0.000735037	frizzled class receptor 2
fzd3	11.0918	42.092	31.0002	-1.90726	2.34733e-07	frizzled class receptor 3
fzr1	6.99422	16.9896	9.99543	-1.27896	1.36186e-09	fizzy/cell division cycle 20 related 1
g2e3	1.93666	22.5546	20.618	-3.46925	1.60105e-13	G2/M-phase specific E3 ubiquitin protein ligase
gab1	52.3919	11.0527	-41.3392	2.23964	7.11496e-36	GRB2-associated binding protein 1
gabarap	57.0285	25.1086	-31.9199	1.17115	0.0342908	GABA(A) receptor-associated protein
gadl1	31.9577	15.0897	-16.868	1.07492	0.0459096	glutamate decarboxylase-like 1
gak	2.34586	6.05664	3.71078	-1.36694	8.42771e-10	cyclin G associated kinase
galm	17.4971	4.00403	-13.4931	2.12507	5.65292e-18	galactose mutarotase (aldose 1-epimerase)
galns	3.82251	1.28461	-2.5379	1.55312	0.006053	galactosamine (N-acetyl)-6-sulfatase
galnt12	0.851952	3.06361	2.21165	-1.80497	0.0027496	polypeptide N-acetylgalactosaminyltransferase 12
galnt2	0.790215	3.67171	2.8815	-2.19751	4.30788e-15	polypeptide N-acetylgalactosaminyltransferase 2
gap43	3.53756	28.4145	24.8769	-2.99399	4.15963e-62	growth associated protein 43
gar1	12.8207	23.9601	11.1394	-0.899072	0.0403221	GAR1 homolog, ribonucleoprotein
gars	10.4344	31.6671	21.2327	-1.59667	1.1217e-12	glycyl-tRNA synthetase
gas2l3	89.4202	13.3204	-76.0998	2.73692	1.24568e-40	growth arrest-specific 2 like 3
gata4	24.0844	5.403	-18.6814	2.13127	4.91423e-07	GATA binding protein 4
gatad1	7.40879	25.034	17.6252	-1.74045	3.85363e-06	GATA zinc finger domain containing 1
gatm	16.974	92.1151	75.141	-2.41455	4.56762e-11	glycine amidinotransferase (L-arginine:glycine amidinotransferase)
gatsl2	126.862	49.6392	-77.2227	1.34942	5.71807e-07	GATS protein-like 2
gba2	1.12409	5.39917	4.27508	-2.23541	7.80141e-09	glucosidase, beta (bile acid) 2
gbas	25.1931	59.444	34.2509	-1.23473	5.27004e-06	glioblastoma amplified sequence
gbx1	5.25384	12.3669	7.11311	-1.22344	0.0153694	gastrulation brain homeobox 1
gbx2	0.971073	5.74183	4.77076	-2.52895	2.11691e-08	gastrulation brain homeobox 2
gcc1	3.00716	9.97382	6.96666	-1.71477	7.41677e-06	GRIP and coiled-coil domain containing 1
gcdh	43.2235	9.37344	-33.8501	2.16986	6.15152e-06	glutaryl-CoA dehydrogenase
gcg	383.216	18.3749	-364.841	4.33638	1.51758e-39	glucagon
gchfr	141.634	2.60328	-139.03	5.67228	1.4189e-44	GTP cyclohydrolase I feedback regulator
gcsh	1.7195	12.9243	11.2048	-2.86558	1.19186e-11	glycine cleavage system protein H (aminomethyl carrier)
gdap2	3.33649	0.73277	-2.60372	2.13497	0.000357998	ganglioside induced differentiation associated protein 2
gdf15	3.38276	16.5243	13.1415	-2.24548	1.10722e-05	growth differentiation factor 15
gdf3	3.86496	1.11123	-2.75372	1.76705	0.00380221	growth differentiation factor 3
gdpd3	4.1452	1.05606	-3.08914	1.96428	1.59604e-05	glycerophosphodiester phosphodiesterase domain containing 3
gem	0.502364	4.24256	3.7402	-3.01726	3.42218e-10	GTP binding protein overexpressed in skeletal muscle
gemin2	9.23548	19.0466	9.81115	-1.04152	0.00403671	gem (nuclear organelle) associated protein 2
gemin6	54.0765	23.6026	-30.474	1.19333	0.000291687	gem (nuclear organelle) associated protein 6
gen1	0.636387	7.76497	7.12859	-3.4865	8.04194e-09	GEN1 Holliday junction 5' flap endonuclease
gfi1b	0.649911	2.13101	1.4811	-1.68323	0.00109146	growth factor independent 1B transcription repressor
gga3	10.1481	2.69183	-7.45627	1.89421	6.53694e-07	golgi-associated, gamma adaptin ear containing, ARF binding protein 3
ggcx	108.657	15.4496	-93.2075	2.80764	2.93143e-62	gamma-glutamyl carboxylase
ggt7	1.41223	4.21353	2.8013	-1.55807	0.000788052	gamma-glutamyltransferase 7
ghdc	10.3087	3.86163	-6.44707	1.41299	1.42204e-09	GH3 domain containing
gid4	13.0482	6.31211	-6.73608	1.04181	0.0161375	GID complex subunit 4 homolog
gigyf1	19.1709	3.85568	-15.3152	2.24322	0.000828397	GRB10 interacting GYF protein 1
ginm1	32.547	7.59226	-24.9547	2.09302	6.98017e-27	glycoprotein integral membrane 1
gins1	5.1192	22.7096	17.5904	-2.13532	2.20323e-13	GINS complex subunit 1 (Psf1 homolog)
gins2	2.54014	13.4035	10.8634	-2.34044	5.02209e-05	GINS complex subunit 2 (Psf2 homolog)
gins3	0.450553	2.65965	2.2091	-2.44243	0.0017862	GINS complex subunit 3 (Psf3 homolog)
gins4	2.71085	19.3331	16.6223	-2.78176	2.56423e-09	GINS complex subunit 4 (Sld5 homolog)
gjd2	0.377069	3.39893	3.02186	-3.12707	7.38044e-16	gap junction protein, delta 2, 36kDa
gk5	24.837	4.49632	-20.3407	2.45028	9.90644e-19	glycerol kinase 5 (putative)
glb1l2	3.90318	1.48568	-2.4175	1.37874	0.0293355	galactosidase, beta 1-like 2
gldc	1.61762	14.0031	12.3855	-3.07075	3.18628e-15	glycine dehydrogenase (decarboxylating)
gli1	14.5292	5.74352	-8.78568	1.33418	3.8802e-07	GLI family zinc finger 1
gli2	16.6952	2.96581	-13.7294	2.40108	0.000999025	GLI family zinc finger 2
glis2	3.18116	1.23292	-1.94824	1.36225	4.87308e-07	GLIS family zinc finger 2
glod4	41.0149	19.3072	-21.7078	1.08228	0.0132134	glyoxalase domain containing 4
glod5	6.2783	14.1486	7.87034	-1.16449	0.000778493	glyoxalase domain containing 5
glra2	0.503711	4.13109	3.62738	-2.98637	1.48652e-13	glycine receptor, alpha 2
glrx3	27.152	55.5438	28.3918	-1.02846	0.0029854	glutaredoxin 3
glt1d1	19.3789	7.5981	-11.7808	1.34506	3.69714e-06	glycosyltransferase 1 domain containing 1
glyctk	6.81854	2.41742	-4.40112	1.48818	1.75969e-05	glycerate kinase
glyr1	53.8341	24.7104	-29.1237	1.1218	4.64344e-08	glyoxylate reductase 1 homolog (Arabidopsis)
gmcl1	3.8342	10.1273	6.29306	-1.3933	0.000110577	germ cell-less, spermatogenesis associated 1
gmeb2	6.0694	14.6617	8.59231	-1.26209	0.00464681	glucocorticoid modulatory element binding protein 2
gmnn	36.0669	15.1888	-20.8781	1.24439	2.26504e-05	geminin, DNA replication inhibitor
gmppb	1.68482	4.99804	3.31322	-1.55938	5.01597e-08	GDP-mannose pyrophosphorylase B
gna12	2.41166	4.96929	2.55762	-1.03749	0.0241982	guanine nucleotide binding protein (G protein) alpha 12
gnao1	4.16911	8.42984	4.26073	-1.00878	0.0226795	guanine nucleotide binding protein (G protein), alpha activating activity polypeptide O
gnas	14.7735	7.44212	-7.33134	0.983948	0.0368702	GNAS complex locus
gnb1	17.7105	41.178	23.4675	-1.21609	7.9257e-12	guanine nucleotide binding protein (G protein), beta polypeptide 1
gng3	1.58036	11.0508	9.47042	-2.78127	3.00172e-18	guanine nucleotide binding protein (G protein), gamma 3
gng5	25.9352	80.0847	54.1495	-1.60579	0.00115869	guanine nucleotide binding protein (G protein), gamma 5
gnl1	24.3587	6.01763	-18.3411	2.00974	3.25167e-19	guanine nucleotide binding protein-like 1
gnl2	38.8947	15.9229	-22.9717	1.28033	0.001353	guanine nucleotide binding protein-like 2 (nucleolar)
gnl3	12.5045	30.5093	18.0048	-1.28041	0.000217022	guanine nucleotide binding protein-like 3 (nucleolar)
gnl3l	27.3527	15.1285	-12.2242	0.852154	0.0479199	guanine nucleotide binding protein-like 3 (nucleolar)-like
gnpnat1	1.59913	5.6342	4.03507	-1.80506	3.63347e-07	glucosamine-phosphate N-acetyltransferase 1
gns	22.2247	6.32648	-15.8983	1.80582	1.45311e-12	glucosamine (N-acetyl)-6-sulfatase
gorab	4.36275	8.62906	4.26631	-0.98275	0.0036269	golgin, RAB6-interacting
gorasp2	1.21467	4.76258	3.54792	-1.95494	3.29106e-09	golgi reassembly stacking protein 2, 55kDa
got1	1.73952	9.18706	7.44753	-2.38009	1.06927e-14	glutamic-oxaloacetic transaminase 1, soluble
gpaa1	3.95433	10.3668	6.41251	-1.38137	2.41774e-05	glycosylphosphatidylinositol anchor attachment 1
gpam	1.09277	5.08003	3.98726	-2.20062	1.70295e-17	glycerol-3-phosphate acyltransferase, mitochondrial
gpat3	0.847029	2.62646	1.77943	-1.61273	7.52998e-05	glycerol-3-phosphate acyltransferase 3
gpatch11	6.5782	16.8468	10.2686	-1.35192	8.49726e-05	G patch domain containing 11
gpatch2	5.70704	11.7681	6.06111	-1.03987	0.00524255	G patch domain containing 2
gpatch2l	12.8352	1.50205	-11.3332	3.08139	5.49639e-42	G patch domain containing 2-like
gpbp1l1	56.8799	31.9863	-24.8936	0.829405	0.00593369	GC-rich promoter binding protein 1-like 1
gpc2	0.680762	5.94866	5.2679	-3.06313	2.65569e-11	glypican 2
gpd2	10.4514	1.26679	-9.18462	2.98896	1.17986e-10	glycerol-3-phosphate dehydrogenase 2 (mitochondrial)
gpkow	5.85438	22.8714	17.0171	-1.95622	3.90977e-17	G patch domain and KOW motifs
gpm6a	3.16313	18.9246	15.7614	-2.54586	4.93686e-10	glycoprotein M6A
gpr1	6.11107	0.914317	-5.19675	2.71426	3.48616e-17	G protein-coupled receptor 1
gpr108	22.383	12.3225	-10.0605	0.859077	0.0196468	G protein-coupled receptor 108
gpr137c	7.4134	1.25372	-6.15968	2.5299	4.62261e-10	G protein-coupled receptor 137C
gpr157	9.63842	3.96701	-5.67141	1.27359	0.00378515	G protein-coupled receptor 157
gpr161	6.33289	13.2534	6.92051	-1.05872	0.0372924	G protein-coupled receptor 161
gpr180	0.675308	2.58025	1.90494	-1.92216	2.74128e-12	G protein-coupled receptor 180
gpr182	3.36574	0.877149	-2.48859	1.89198	0.00604055	G protein-coupled receptor 182
gpr19	8.7984	3.20479	-5.59361	1.44258	0.0023769	G protein-coupled receptor 19
gpr39	9.67603	0.92065	-8.75538	3.37598	1.8721e-27	G protein-coupled receptor 39
gprc5c	5.19431	0.648786	-4.54552	2.88757	2.44102e-05	G protein-coupled receptor, class C, group 5, member C
gps2	154.886	42.1153	-112.77	1.86659	5.94526e-09	G protein pathway suppressor 2
gpx3	327.351	55.2664	-272.085	2.54414	3.27187e-14	glutathione peroxidase 3
gpx4	606.278	204.938	-401.339	1.559	2.51992e-09	glutathione peroxidase 4
gpx7	4.1787	15.1693	10.9906	-1.84154	3.20365e-07	glutathione peroxidase 7
gramd1a	13.2138	5.58087	-7.63298	1.23621	0.00024547	GRAM domain containing 1A
gramd1b	9.06896	3.07609	-5.99286	1.55149	8.68323e-07	GRAM domain containing 1B
grip1	14.2743	4.44963	-9.82463	1.64335	0.0137729	glutamate receptor interacting protein 1
grk4	9.91674	5.09224	-4.8245	0.960559	0.00174207	G protein-coupled receptor kinase 4
grpel1	19.3972	41.133	21.7358	-1.08088	0.000765214	GrpE-like 1, mitochondrial (E. coli)
gsg2	1.20157	9.25035	8.04878	-2.93123	2.45395e-33	germ cell associated 2 (haspin)
gsk3b	6.34522	25.4631	19.1179	-1.99799	2.02639e-22	glycogen synthase kinase 3 beta
gss	93.5223	8.83224	-84.69	3.39283	1.12495e-69	glutathione synthetase
gstcd	2.55045	1.27052	-1.27993	0.998573	0.0218631	glutathione S-transferase, C-terminal domain containing
gsx1	0.42157	14.9301	14.5085	-4.99943	1.59182e-21	GS homeobox 1
gsx2	0.708216	12.8632	12.155	-4.13041	1.31234e-28	GS homeobox 2
gtdc1	3.24843	1.03982	-2.20861	1.62473	5.20457e-06	glycosyltransferase-like domain containing 1
gtf2b	14.1777	27.8749	13.6972	-0.970209	0.0308325	general transcription factor IIB
gtf2e1	6.92233	12.9876	6.06528	-0.905546	0.00288441	general transcription factor IIE, polypeptide 1, alpha 56kDa
gtf2e2	5.25415	14.6275	9.37332	-1.47297	2.92209e-07	general transcription factor IIE, polypeptide 2, beta 34kDa
gtf2f1	13.3547	28.8812	15.5265	-1.11001	4.85755e-05	general transcription factor IIF, polypeptide 1, 74kDa
gtf2f2	24.9957	55.8577	30.862	-1.15571	0.000130539	general transcription factor IIF, polypeptide 2, 30kDa
gtf2h1	2.15399	5.43993	3.28594	-1.33127	4.07995e-05	general transcription factor IIH, polypeptide 1, 62kDa
gtf2h3	5.56455	16.3186	10.7541	-1.5437	2.15824e-06	general transcription factor IIH, polypeptide 3, 34kDa
gtf2h4	9.53855	32.1929	22.6543	-1.74051	2.84371e-06	general transcription factor IIH, polypeptide 4, 52kDa
gtf2ird1	6.55207	13.9333	7.38123	-1.08158	0.0179029	GTF2I repeat domain containing 1
gtf3c4	1.41684	3.74675	2.32991	-1.38428	0.00581762	general transcription factor IIIC, polypeptide 4, 90kDa
gtf3c5	6.05194	13.1994	7.14746	-1.12152	0.000380401	general transcription factor IIIC, polypeptide 5, 63kDa
gtf3c6	5.30749	10.3649	5.0574	-0.962179	0.00122354	general transcription factor IIIC, polypeptide 6, alpha 35kDa
gtpbp1	3.78736	10.446	6.6586	-1.45928	4.57862e-12	GTP binding protein 1
gtpbp10	140.069	51.6932	-88.3755	1.43031	1.90506e-05	GTP-binding protein 10 (putative)
gtpbp4	1390.2	374.949	-1015.25	1.88296	2.47499e-14	GTP binding protein 4
gtse1	3.0215	8.1623	5.1408	-1.42657	3.90523e-06	G-2 and S-phase expressed 1
gulp1	28.7729	12.3261	-16.4468	1.21978	7.0648e-09	GULP, engulfment adaptor PTB domain containing 1
h3f3b	63.8001	255.862	192.062	-1.98658	2.89801e-08	H3 histone, family 3B (H3.3B)
haao	25.6446	10.8237	-14.8209	1.23502	0.0235734	3-hydroxyanthranilate 3,4-dioxygenase
habp2	0.179886	2.94171	2.76183	-3.95584	7.60134e-33	hyaluronan binding protein 2
habp4	15.1446	4.77864	-10.366	1.65787	7.15621e-11	hyaluronan binding protein 4
hace1	2.38686	0.618516	-1.76835	1.91815	4.59222e-05	HECT domain and ankyrin repeat containing E3 ubiquitin protein ligase 1
hadha	16.8857	61.5753	44.6896	-1.85359	1.53123e-08	hydroxyacyl-CoA dehydrogenase/3-ketoacyl-CoA thiolase/enoyl-CoA hydratase (trifunctional protein), alpha subunit
hagh	19.7041	8.16465	-11.5395	1.26665	0.000359946	hydroxyacylglutathione hydrolase
hal	2.73339	0.874364	-1.85902	1.63358	1.29596e-05	histidine ammonia-lyase
hand1	11.9598	3.4525	-8.50732	1.73219	0.0380999	heart and neural crest derivatives expressed 1
has3	5.9075	13.6979	7.79043	-1.20403	0.0111929	hyaluronan synthase 3
hat1	19.0474	38.003	18.9556	-0.994157	0.000723481	histone acetyltransferase 1
haus1	3.25553	19.354	16.0984	-2.53367	4.15557e-10	HAUS augmin-like complex, subunit 1
haus2	11.2502	40.859	29.6089	-1.84336	1.61004e-06	HAUS augmin-like complex, subunit 2
haus3	2.87603	23.5724	20.6964	-2.99158	1.37335e-13	HAUS augmin-like complex, subunit 3
haus4	3.31679	11.9536	8.63683	-1.84071	1.92688e-12	HAUS augmin-like complex, subunit 4
haus5	2.74126	14.0593	11.3181	-2.34085	4.85564e-14	HAUS augmin-like complex, subunit 5
haus6	3.50013	16.7814	13.2813	-2.24433	3.34922e-12	HAUS augmin-like complex, subunit 6
haus7	7.03809	19.6979	12.6599	-1.47171	0.000861403	HAUS augmin-like complex, subunit 7
haus8	4.72178	9.74342	5.02164	-1.04221	0.0191125	HAUS augmin-like complex, subunit 8
hbs1l	81.6369	35.7446	-45.8923	1.18858	4.10806e-06	HBS1-like translational GTPase
hcfc1	11.4489	31.299	19.85	-1.44451	1.01559e-06	host cell factor C1
hcfc2	7.46063	18.4831	11.0224	-1.29844	0.00356175	host cell factor C2
hdac3	20.6943	42.1622	21.4679	-1.02326	0.00269209	histone deacetylase 3
hdac4	2.51629	0.436763	-2.07953	2.48807	5.73547e-09	histone deacetylase 4
hdac5	4.60691	2.08405	-2.52285	1.13889	0.000709533	histone deacetylase 5
hdac8	2.24041	5.87646	3.63605	-1.38176	0.000168633	histone deacetylase 8
hdac9	2.03506	0.540735	-1.49433	1.88692	0.000149799	histone deacetylase 9
hddc2	6.63654	22.8227	16.1862	-1.76845	5.12692e-07	HD domain containing 2
hdgf	39.0955	72.726	33.6305	-0.893212	0.0131627	hepatoma-derived growth factor
hdlbp	147.409	53.2014	-94.2075	1.4562	0.00129096	high density lipoprotein binding protein
heatr1	8.27854	15.3904	7.11182	-0.892295	0.0156907	HEAT repeat containing 1
heatr3	2.20617	7.15644	4.95027	-1.68959	3.50639e-12	HEAT repeat containing 3
heatr6	1.45931	3.40975	1.95044	-1.21325	0.0172704	HEAT repeat containing 6
hectd2	8.3495	0.629816	-7.71969	3.60807	1.28627e-09	HECT domain containing E3 ubiquitin protein ligase 2
heg1	2.49549	5.42427	2.92877	-1.11616	0.000629565	heart development protein with EGF-like domains 1
helq	3.87615	9.31851	5.44236	-1.26208	1.13158e-06	helicase, POLQ-like
helt	0.545103	28.441	27.8959	-5.60627	1.10779e-49	helt bHLH transcription factor
hepacam	2.34029	5.77168	3.4314	-1.28571	0.0246202	hepatic and glial cell adhesion molecule
hephl1	40.0995	9.4203	-30.6792	2.07706	9.02471e-12	hephaestin-like 1
herc1	14.7203	3.42331	-11.297	2.07492	4.7847e-06	HECT and RLD domain containing E3 ubiquitin protein ligase family member 1
herpud1	13.621	6.68196	-6.93909	1.02704	0.00235964	homocysteine-inducible, endoplasmic reticulum stress-inducible, ubiquitin-like domain member 1
hes1	9.03209	42.24	33.2079	-2.21072	2.06265e-13	hes family bHLH transcription factor 1
hes3	1.39623	20.4949	19.0987	-3.72995	1.89961e-08	hes family bHLH transcription factor 3
hes4	20.7014	62.5026	41.8013	-1.58646	6.37514e-08	hes family bHLH transcription factor 4
hexdc	21.8772	4.58716	-17.2901	2.2446	2.49966e-24	hexosaminidase (glycosyl hydrolase family 20, catalytic domain) containing
hgd	450.162	15.2485	-434.914	4.81896	1.81882e-40	homogentisate 1,2-dioxygenase
hgf	6.55507	0.927557	-5.62752	2.78507	9.59341e-13	hepatocyte growth factor (hepapoietin A%3B scatter factor)
hid1	9.56447	2.10811	-7.45636	2.17568	7.19381e-22	HID1 domain containing
higd2a	295.865	68.5388	-227.327	2.1014	1.29835e-17	HIG1 hypoxia inducible domain family, member 2A
hint1	61.9388	129.469	67.53	-1.05626	0.0334828	histidine triad nucleotide binding protein 1
hip1r	6.49209	2.25207	-4.24002	1.52098	2.04479e-05	huntingtin interacting protein 1 related
hipk3	8.65679	1.73097	-6.92583	2.25167	0.000722562	homeodomain interacting protein kinase 3
hivep1	3.54182	1.52979	-2.01203	1.21003	3.88438e-08	human immunodeficiency virus type I enhancer binding protein 1
hivep2	3.4283	0.55712	-2.87118	2.59727	2.09766e-14	human immunodeficiency virus type I enhancer binding protein 2
hlf	49.3419	2.48884	-46.853	4.12399	6.33697e-10	hepatic leukemia factor
hlx	0.992035	3.17936	2.18732	-1.66458	4.24382e-05	H2.0-like homeobox
hmbs	1.51796	9.79877	8.28081	-2.66608	3.33324e-18	hydroxymethylbilane synthase
hmcn1	7.13959	0.79277	-6.34682	3.11191	2.18927e-11	hemicentin 1
hmga1	13.6455	177.549	163.903	-3.62801	5.38259e-15	high mobility group AT-hook 1
hmga2	12.0064	1.98508	-10.0213	2.47893	0.00191646	high mobility group AT-hook 2
hmgn1	158.798	624.741	465.943	-1.9709	5.18339e-24	high mobility group nucleosome binding domain 1
hmgxb4	5.91762	21.3717	15.4541	-1.84672	2.53606e-22	HMG box domain containing 4
hmha1	2.05842	0.350882	-1.70753	2.52637	1.34105e-10	histocompatibility (minor) HA-1
hmx2	0.621575	2.01365	1.39207	-1.68428	1.15605e-05	H6 family homeobox 2
hnf1a	1.30927	3.72151	2.41224	-1.48474	0.002871	HNF1 homeobox A
hnrnpa3	133.332	42.9167	-90.4149	1.62776	1.04264e-08	heterogeneous nuclear ribonucleoprotein A3
hnrnph1	15.4718	60.9821	45.5104	-1.96383	4.30621e-09	heterogeneous nuclear ribonucleoprotein H1 (H)
hnrnpll	2.44697	1.32741	-1.11957	0.882055	0.0341081	heterogeneous nuclear ribonucleoprotein L-like
hnrnpr	22.5548	59.8023	37.2475	-1.40373	2.91812e-10	heterogeneous nuclear ribonucleoprotein R
hnrnpu	50.1918	116.942	66.7504	-1.21832	5.13604e-10	heterogeneous nuclear ribonucleoprotein U (scaffold attachment factor A)
hnrnpul1	157.793	27.4052	-130.388	2.44615	0.000212818	heterogeneous nuclear ribonucleoprotein U-like 1
hnrnpul2	2.676	5.85093	3.17493	-1.1185	0.0213779	heterogeneous nuclear ribonucleoprotein U-like 2
hook1	9.12578	0.995232	-8.13055	3.14416	1.55527e-13	hook microtubule-tethering protein 1
hoxa2	7.01903	14.7779	7.75891	-1.06831	0.0125584	homeobox A2
hoxa7	21.6398	1.8475	-19.7923	3.5311	1.57764e-49	homeobox A7
hoxd10	20.9175	4.44962	-16.4679	2.22268	1.02444e-19	homeobox D10
hoxd3	85.349	21.3844	-63.9647	1.98595	1.85943e-12	homeobox D3
hoxd4	51.9738	6.36793	-45.6058	3.01363	1.55664e-35	homeobox D4
hp1bp3	30.056	134.228	104.172	-2.13738	1.40262e-08	heterochromatin protein 1, binding protein 3
hpcal1	4.14224	10.5196	6.37739	-1.33857	1.90815e-08	hippocalcin-like 1
hpdl	0.703841	2.45038	1.74654	-1.77434	2.09227e-06	4-hydroxyphenylpyruvate dioxygenase-like
hps6	2.54662	1.21442	-1.3322	1.0617	0.00158059	Hermansky-Pudlak syndrome 6
hpse	2.09053	0.29374	-1.79679	2.815	5.16188e-11	heparanase
hsd17b10	50.1885	114.207	64.0185	-1.18019	0.00182679	hydroxysteroid (17-beta) dehydrogenase 10
hsd17b14	91.0954	20.088	-71.0074	2.17069	8.60404e-16	hydroxysteroid (17-beta) dehydrogenase 14
hsd17b8	7.14586	3.25314	-3.89272	1.13097	0.00539356	hydroxysteroid (17-beta) dehydrogenase 8
hsd3b7	1.00597	4.77085	3.76488	-2.21826	1.84967e-13	hydroxy-delta-5-steroid dehydrogenase, 3 beta- and steroid delta-isomerase 7
hsp90ab1	2790.81	957.825	-1832.98	1.53754	1.00259e-09	heat shock protein 90kDa alpha (cytosolic), class B member 1
hspa12a	2.28069	0.532382	-1.74831	1.99024	0.0356887	heat shock 70kDa protein 12A
hspa12b	1.24247	2.95163	1.70916	-1.24314	0.00109022	heat shock 70kD protein 12B
hspa4	21.005	57.6629	36.6579	-1.45468	1.97296e-19	heat shock 70kDa protein 4
hspa9	141.209	45.9664	-95.2422	1.57717	0.0365704	heat shock 70kDa protein 9 (mortalin)
hspb7	8.0145	2.37583	-5.63867	1.73592	1.39819e-07	heat shock 27kDa protein family, member 7 (cardiovascular)
hspbap1	18.7367	3.52015	-15.2166	2.39797	6.6343e-14	HSPB (heat shock 27kDa) associated protein 1
hspd1	54.3019	146.649	92.3474	-1.42596	1.07099e-05	heat shock 60kDa protein 1 (chaperonin)
hspg2	5.51293	1.26802	-4.2449	2.06407	0.00136711	heparan sulfate proteoglycan 2
htra1	18.5417	2.82339	-15.7183	2.70234	3.23983e-27	HtrA serine peptidase 1
hvcn1	9.64132	2.99918	-6.64214	1.66022	0.00163578	hydrogen voltage gated channel 1
hykk	5.30805	0.106811	-5.20124	5.33795	9.74475e-14	hydroxylysine kinase
hyls1	6.02532	16.3746	10.3493	-1.43575	5.44956e-06	hydrolethalus syndrome 1
hyou1	5.14962	16.1528	11.0032	-1.63925	6.83707e-08	hypoxia up-regulated 1
iapp	8.51532	1.55142	-6.9639	2.40925	9.55315e-06	islet amyloid polypeptide
iba57	4.5818	10.9372	6.35539	-1.24613	0.00162412	IBA57 homolog, iron-sulfur cluster assembly
ica1l	14.1515	5.73611	-8.4154	1.29401	5.35615e-05	islet cell autoantigen 1,69kDa-like
ick	2.82377	6.52427	3.7005	-1.2009	0.000564873	intestinal cell (MAK-like) kinase
id2	9.12623	42.6136	33.4874	-2.21303	4.48445e-24	inhibitor of DNA binding 2, dominant negative helix-loop-helix protein
ide	7.05206	17.0873	10.0352	-1.2702	0.000116554	insulin-degrading enzyme
idnk	2.22235	0.584702	-1.63765	1.92208	2.22855e-07	idnK, gluconokinase homolog (E. coli)
ifi35	4.98237	1.76886	-3.21351	1.48472	0.000154908	interferon-induced protein 35
ifrd1	13.0364	55.2947	42.2583	-2.07246	1.74815e-13	interferon-related developmental regulator 1
ifrd2	5.37292	15.4956	10.1227	-1.51788	3.08088e-06	interferon-related developmental regulator 2
ift172	10.7108	6.22696	-4.48383	0.782257	0.0226105	intraflagellar transport 172
igf1r	8.8138	1.81026	-7.00354	2.19064	0.00565041	insulin-like growth factor 1 receptor
igf2bp2	53.558	3.76743	-49.7905	3.73347	7.96994e-13	insulin-like growth factor 2 mRNA binding protein 2
igf2r	8.86652	1.51567	-7.35085	2.4963	1.71842e-06	insulin-like growth factor 2 receptor
igsf10	2.10463	0.995058	-1.10958	1.07636	0.00462663	immunoglobulin superfamily, member 10
igsf9b	0.566564	3.13502	2.56846	-2.45489	9.2396e-25	immunoglobulin superfamily, member 9B
ikbke	13.3732	2.42134	-10.9519	2.45431	1.22346e-18	inhibitor of kappa light polypeptide gene enhancer in B-cells, kinase epsilon
ikzf2	3.11048	0.540104	-2.57038	2.48553	1.82317e-10	IKAROS family zinc finger 2 (Helios)
ikzf4	2.30888	1.1817	-1.12719	0.962164	0.0229231	IKAROS family zinc finger 4 (Eos)
ikzf5	6.46738	1.80166	-4.66572	1.82455	1.32955e-05	IKAROS family zinc finger 5 (Pegasus)
il17rb	3.45999	0.987435	-2.47256	1.75838	0.0260005	interleukin 17 receptor B
il1rap	16.4066	5.11429	-11.2923	1.6731	1.27522e-10	interleukin 1 receptor accessory protein
il6st	13.6762	1.9932	-11.683	2.6869	4.18777e-05	interleukin 6 signal transducer
ilf2	20.7278	181.924	161.196	-3.09697	1.89798e-17	interleukin enhancer binding factor 2
impa1	4.33107	10.6552	6.32417	-1.29319	4.91882e-05	inositol(myo)-1(or 4)-monophosphatase 1
impad1	4.68729	8.94739	4.26009	-0.930009	0.000201952	inositol monophosphatase domain containing 1
impdh1	23.6847	8.55448	-15.1302	1.46059	1.1099e-05	IMP (inosine 5'-monophosphate) dehydrogenase 1
ina	1.88738	13.3058	11.4184	-2.80418	5.19792e-30	internexin neuronal intermediate filament protein, alpha
incenp	6.04943	51.7302	45.6807	-3.07069	1.87618e-24	inner centromere protein antigens 135/155kDa
ing5	22.9549	6.68343	-16.2715	1.76094	1.62899e-06	inhibitor of growth family, member 5
inpp1	13.7109	1.52526	-12.1856	3.1559	4.48833e-39	inositol polyphosphate-1-phosphatase
inpp4a	7.14285	2.82002	-4.32283	1.32623	0.0164208	inositol polyphosphate-4-phosphatase type I A
inpp5e	3.36128	10.2103	6.84902	-1.58892	5.27117e-05	inositol polyphosphate-5-phosphatase E
inpp5f	1.58805	2.92194	1.33389	-0.880292	0.000619693	inositol polyphosphate-5-phosphatase F
insig1	0.903141	2.75793	1.85479	-1.59887	1.05493e-07	insulin induced gene 1
insr	26.4603	9.80353	-16.6568	1.42828	9.23485e-11	insulin receptor
ints1	2.7045	7.97639	5.27189	-1.55613	5.70738e-14	integrator complex subunit 1
ints12	4.2571	12.2631	8.00595	-1.51609	6.06786e-05	integrator complex subunit 12
ints3	3.56478	7.5761	4.01132	-1.08394	4.29798e-05	integrator complex subunit 3
ints5	1.39045	4.77832	3.38787	-1.76947	2.12776e-09	integrator complex subunit 5
ints7	3.45223	26.2541	22.8019	-2.88605	1.02745e-12	integrator complex subunit 7
invs	25.7454	13.3738	-12.3716	0.940396	0.0303724	inversin
ip6k1	7.55357	2.94562	-4.60794	1.34495	0.00113333	inositol hexakisphosphate kinase 1
ipo11	26.0479	7.37889	-18.6691	1.81606	1.06034e-24	importin 11
ipo4	5.84061	15.5465	9.70592	-1.40571	6.01006e-07	importin 4
ipo5	21.3826	55.9323	34.5497	-1.38239	1.98065e-07	importin 5
ipo7	89.0897	42.5692	-46.5205	1.06192	0.00140614	importin 7
ipo8	3.16439	10.1643	6.99995	-1.67703	3.92197e-13	importin 8
ipo9	11.3776	26.7188	15.3412	-1.22953	2.80886e-11	importin 9
iqcc	3.76702	12.6403	8.87325	-1.72743	3.93844e-06	IQ motif containing C
irak4	7.59095	3.1086	-4.48234	1.27929	0.00150611	interleukin-1 receptor-associated kinase 4
irf2bpl	4.00037	8.77748	4.77711	-1.12427	0.0234569	interferon regulatory factor 2 binding protein-like
irx1	5.63565	22.6098	16.9741	-1.98913	7.05583e-09	iroquois homeobox 1
irx5	5.31371	15.198	9.88426	-1.50938	2.36198e-08	iroquois homeobox 5
isca1	89.5555	33.4954	-56.0601	1.4081	0.000740644	iron-sulfur cluster assembly 1
iscu	132.735	23.7288	-109.006	2.46991	4.06986e-20	iron-sulfur cluster assembly enzyme
isl2	6.8981	18.0327	11.1346	-1.37148	0.00739489	ISL LIM homeobox 2
islr2	1.51078	11.4155	9.90468	-2.88509	1.29803e-16	immunoglobulin superfamily containing leucine-rich repeat 2
isoc2	123.939	34.4169	-89.5217	1.8424	3.23471e-16	isochorismatase domain containing 2
ispd	3.23054	1.2511	-1.97943	1.36421	4.98752e-06	isoprenoid synthase domain containing
itfg1	14.3143	5.39148	-8.92281	1.39557	0.001736	integrin alpha FG-GAP repeat containing 1
itga1	1.14487	2.97368	1.82881	-1.36784	0.00034528	integrin, alpha 1
itm2b	251.593	90.0954	-161.497	1.47507	8.0852e-07	integral membrane protein 2B
itpr2	7.60246	2.03882	-5.56364	1.88704	3.00438e-09	inositol 1,4,5-trisphosphate receptor, type 2
itsn2	8.47511	3.2591	-5.216	1.37621	5.18697e-14	intersectin 2
ivd	10.4474	20.7712	10.3238	-0.986595	0.009183	isovaleryl-CoA dehydrogenase
jade2	12.7728	0.19043	-12.5824	5.7364	2.40968e-15	jade family PHD finger 2
jade3	13.4892	24.5052	11.016	-0.859851	0.00560353	jade family PHD finger 3
jag1	5.39332	14.9644	9.57109	-1.46726	2.29165e-09	jagged 1
jagn1	8.08198	27.2635	19.1815	-1.74697	6.14954e-12	jagunal homolog 1
jak1	25.4259	12.7334	-12.6926	0.994717	0.00417468	Janus kinase 1
jam2	9.99182	1.60553	-8.38629	2.60384	1.97761e-11	junctional adhesion molecule 2
jam3	1.89613	7.29822	5.4021	-1.92856	1.67905e-09	junctional adhesion molecule 3
jarid2	241.124	66.032	-175.092	1.8532	2.98459e-07	jumonji, AT rich interactive domain 2
jmjd1c	9.93717	4.12323	-5.81394	1.25135	0.0471329	jumonji domain containing 1C
jmjd8	2.16073	8.33363	6.17291	-1.92608	1.31088e-06	jumonji domain containing 8
jund	5.24314	2.56446	-2.67868	1.02569	0.0189848	jun D proto-oncogene
kank1	37.9886	4.8826	-33.106	2.9413	7.94648e-30	KN motif and ankyrin repeat domains 1
kansl1	25.7898	13.4925	-12.2973	0.92971	0.0441282	KAT8 regulatory NSL complex subunit 1
kansl2	99.1259	38.1366	-60.9893	1.37285	8.80267e-07	KAT8 regulatory NSL complex subunit 2
kbtbd11	1.88386	3.55394	1.67008	-0.911555	0.00997528	kelch repeat and BTB (POZ) domain containing 11
kbtbd4	4.44411	8.25262	3.80851	-0.892941	0.0289311	kelch repeat and BTB (POZ) domain containing 4
kbtbd7	0.79982	2.3167	1.51688	-1.52306	0.00187924	kelch repeat and BTB (POZ) domain containing 7
kbtbd8	1.20268	3.86709	2.66441	-1.67831	1.13097e-11	kelch repeat and BTB (POZ) domain containing 8
kcnk6	10.7889	34.0825	23.2936	-1.64833	6.65026e-07	potassium channel, two pore domain subfamily K, member 6
kcp	0.940855	4.60472	3.66386	-2.26974	1.47946e-11	kielin/chordin-like protein
kctd10	23.4418	6.98644	-16.4554	1.72196	0.000481722	potassium channel tetramerization domain containing 10
kctd12	0.667799	2.13066	1.46286	-1.64528	0.000779616	potassium channel tetramerization domain containing 12
kctd7	2.12741	0.661868	-1.46554	1.6583	2.5583e-05	potassium channel tetramerization domain containing 7
kdelc1	3.20732	7.46493	4.25762	-1.20501	0.0161892	KDEL (Lys-Asp-Glu-Leu) containing 1
kdelr3	64.3002	13.1241	-51.1762	2.2604	4.19454e-07	KDEL (Lys-Asp-Glu-Leu) endoplasmic reticulum protein retention receptor 3
kdm1a	15.6239	126.086	110.462	-2.98114	1.17052e-17	lysine (K)-specific demethylase 1A
kdm7a	2.96133	6.93074	3.96941	-1.21802	0.00870428	lysine (K)-specific demethylase 7A
kdm8	21.6233	4.161	-17.4623	2.36569	1.81722e-19	lysine (K)-specific demethylase 8
kdsr	12.4246	26.7276	14.303	-1.10195	0.000192486	3-ketodihydrosphingosine reductase
keap1	16.7321	4.28077	-12.4514	1.95892	1.11149e-17	kelch-like ECH-associated protein 1
kiaa0101	14.7141	250.322	235.608	-3.97937	4.17093e-14	KIAA0101 ortholog
kiaa0232	25.5751	10.8967	-14.6784	1.22413	0.0014234	KIAA0232 ortholog
kiaa0319	20.2587	5.2546	-15.0041	1.92896	2.60575e-07	KIAA0319 ortholog
kiaa0355	10.8542	2.90142	-7.95275	1.87126	0.000371142	KIAA0355 ortholog
kiaa0586	3.59975	11.7517	8.15199	-1.69456	1.64004e-06	KIAA0586 ortholog
kiaa0754	8.86505	1.469	-7.39605	2.50065	0.000325675	KIAA0754 ortholog
kiaa0907	26.6034	11.966	-14.6374	1.14941	1.91489e-12	KIAA0907 ortholog
kiaa1033	42.7595	11.005	-31.7545	1.95024	5.67962e-15	KIAA1033 ortholog
kiaa1109	13.9318	4.99342	-8.93838	1.47342	8.69617e-07	KIAA1109 ortholog
kiaa1143	20.8367	76.5695	55.7328	-1.86711	2.37693e-11	KIAA1143 ortholog
kiaa1161	6.03155	1.49245	-4.53909	1.96741	0.00161138	KIAA1161 ortholog
kiaa1211l	35.6719	4.80173	-30.8701	2.87704	3.21346e-27	KIAA1211-like ortholog
kiaa1407	2.25008	0.855622	-1.39446	1.38647	0.00320568	KIAA1407 ortholog
kiaa1462	4.28379	0.5759	-3.70789	2.80109	1.18356e-05	KIAA1462 ortholog
kiaa1468	3.71431	8.62136	4.90705	-1.21328	9.46584e-07	KIAA1468 ortholog
kiaa2022	0.616648	2.01506	1.39841	-1.69835	2.15085e-14	KIAA2022 ortholog
kif13b	2.2016	0.756721	-1.44488	1.51527	0.00724234	kinesin family member 13B
kif14	0.482645	4.54419	4.06154	-3.0942	1.52119e-05	kinesin family member 14
kif15	2.91089	18.7749	15.864	-2.66363	2.45126e-15	kinesin family member 15
kif18a	1.71228	11.4475	9.73527	-2.71147	2.52961e-14	kinesin family member 18A
kif20a	1.45582	16.0885	14.6327	-3.30368	6.40062e-06	kinesin family member 20A
kif21a	19.1963	7.37032	-11.826	1.37666	1.36335e-08	kinesin family member 21A
kif22	20.0673	67.7262	47.6589	-1.74837	5.90232e-13	kinesin family member 22
kif23	2.30606	16.1901	13.884	-2.77658	2.69351e-13	kinesin family member 23
kif2a	6.49403	36.7189	30.2248	-2.48781	1.63046e-26	kinesin heavy chain member 2A
kif2c	5.04394	18.7326	13.6887	-1.88756	1.55933e-20	kinesin family member 2C
kif3a	3.12438	9.15879	6.03441	-1.54368	2.05371e-07	kinesin family member 3A
kif4a	1.39333	23.1957	21.8024	-3.92282	2.68155e-11	kinesin family member 4A
kifap3	82.3716	19.6293	-62.7423	2.0655	1.65736e-41	kinesin-associated protein 3
kiz	17.5925	6.47199	-11.1205	1.4387	1.59159e-12	kizuna centrosomal protein
klc1	28.7633	8.32673	-20.4366	1.77992	9.0921e-11	kinesin light chain 1
klc3	38.1785	2.75646	-35.422	3.77551	9.21275e-63	kinesin light chain 3
klf11	31.8131	13.4654	-18.3478	1.23195	0.00291787	Kruppel-like factor 11
klf3	10.7757	2.73408	-8.04166	1.95976	1.02841e-06	Kruppel-like factor 3 (basic)
klhdc10	2.22563	4.19116	1.96553	-0.912306	0.00640005	kelch domain containing 10
klhdc3	20.4472	6.20738	-14.2398	1.71329	4.57977e-11	kelch domain containing 3
klhl2	0.993745	4.70635	3.71261	-2.24413	2.61383e-27	kelch-like family member 2
klhl21	8.77326	0.964112	-7.80915	3.09942	3.85512e-08	kelch-like family member 21
klhl28	28.4399	2.55037	-25.8895	3.42721	5.4766e-17	kelch-like family member 28
klhl3	6.51486	14.5137	7.99883	-1.15302	4.65897e-06	kelch-like family member 3
klhl31	11.2644	3.07537	-8.18905	1.83176	0.00270014	kelch-like family member 31
klhl32	8.44545	3.58848	-4.85697	1.22679	0.00746308	kelch-like family member 32
klhl36	1.07124	2.15051	1.07927	-1.00985	0.0327607	kelch-like family member 36
klhl41	4.93576	1.54871	-3.38705	1.65916	2.46566e-05	kelch-like family member 41
klhl5	3.10352	7.86333	4.75981	-1.33478	1.41428e-06	kelch-like family member 5
kmo	3.18116	9.12852	5.94735	-1.49488	0.00753394	kynurenine 3-monooxygenase (kynurenine 3-hydroxylase)
kmt2a	16.8048	3.23572	-13.5691	2.32136	5.19669e-05	lysine (K)-specific methyltransferase 2A
kmt2c	35.8142	13.2933	-22.5209	1.42275	7.83711e-06	lysine (K)-specific methyltransferase 2C
kmt2e	24.5446	12.8311	-11.7135	0.932761	0.00764298	lysine (K)-specific methyltransferase 2E
kntc1	1.19133	6.68547	5.49415	-2.46221	3.76011e-11	kinetochore associated 1
kpna1	5.14046	9.76267	4.62221	-0.922842	0.00975769	karyopherin alpha 1 (importin alpha 5)
kpna3	4.21378	9.9609	5.74712	-1.23826	3.56805e-06	karyopherin alpha 3 (importin alpha 4)
kpna6	32.7911	6.85279	-25.9383	2.24713	1.21585e-17	karyopherin alpha 6 (importin alpha 7)
kpnb1	27.4425	57.4366	29.994	-1.06355	9.70894e-06	karyopherin (importin) beta 1
krcc1	4.26914	1.60659	-2.66254	1.39898	0.000424969	lysine-rich coiled-coil 1
krt18	180.958	74.6996	-106.258	1.2692	0.000959592	keratin 18, type I
krt222	9.83219	0.41299	-9.4192	4.54557	9.89295e-48	keratin 222, type II
krtcap2	33.4944	15.9195	-17.5749	1.06813	0.00566882	keratinocyte associated protein 2
kxd1	1.71861	6.48467	4.76606	-1.89312	1.77063e-08	KxDL motif containing 1
l1cam	2.29977	4.92288	2.62312	-1.09445	0.000164483	L1 cell adhesion molecule
lacc1	2.17759	0.700202	-1.47739	1.615	0.00202933	laccase (multicopper oxidoreductase) domain containing 1
lactb	1.03665	2.42276	1.38611	-1.21076	0.0284512	lactamase, beta
lage3	7.00934	15.4658	8.45642	-1.13393	0.00720187	L antigen family, member 3
lama2	39.5903	10.8629	-28.7274	1.86204	1.22517e-26	laminin, alpha 2
lama4	9.92605	3.63938	-6.28668	1.42589	0.0157457	laminin, alpha 4
lama5	5.33918	0.469959	-4.86922	3.24103	0.000613929	laminin, alpha 5
lamc1	55.9839	11.7065	-44.2774	2.22892	1.32583e-07	laminin, gamma 1 (formerly LAMB2)
lamp1	15.5499	6.58563	-8.96431	1.23234	0.000507113	lysosomal-associated membrane protein 1
lamp2	28.3261	15.5741	-12.752	0.860618	0.0442958	lysosomal-associated membrane protein 2
lamp5	4.1361	9.66861	5.53251	-1.21272	0.0177759	lysosomal-associated membrane protein family, member 5
lamtor3	126.586	37.6478	-88.9381	1.74242	2.23673e-09	late endosomal/lysosomal adaptor, MAPK and MTOR activator 3
lamtor5	37.7644	14.3689	-23.3954	1.37948	0.0069032	late endosomal/lysosomal adaptor, MAPK and MTOR activator 5
lancl1	35.2554	9.39542	-25.86	1.89361	1.63832e-08	LanC lantibiotic synthetase component C-like 1 (bacterial)
lap3	8.65564	20.4152	11.7596	-1.23268	8.52664e-06	leucine aminopeptidase 3
laptm4a	80.1453	27.9141	-52.2312	1.513	7.94069e-06	lysosomal protein transmembrane 4 alpha
larp4	8.67707	17.9729	9.29582	-1.04902	6.76049e-07	La ribonucleoprotein domain family, member 4
larp4b	5.74643	11.4636	5.7172	-0.994792	4.49743e-05	La ribonucleoprotein domain family, member 4B
larp6	7.10463	3.45333	-3.6513	1.03992	0.00377294	La ribonucleoprotein domain family, member 6
lars	5.90485	11.8065	5.90168	-0.996246	0.00374829	leucyl-tRNA synthetase
lars2	6.95979	14.4264	7.46658	-1.04795	0.00097251	leucyl-tRNA synthetase 2, mitochondrial
las1l	5.39622	12.335	6.93878	-1.18262	0.0212601	LAS1-like, ribosome biogenesis factor
lasp1	63.4349	31.2194	-32.2155	1.02056	0.000239477	LIM and SH3 protein 1
lats2	8.2115	1.59597	-6.61553	2.30293	0.000142098	large tumor suppressor kinase 2
layn	2.14662	1.10185	-1.04477	0.957368	0.01795	layilin
lca5	1.64746	4.03322	2.38576	-1.28289	0.000745041	Leber congenital amaurosis 5
lcn2	139.466	10.7882	-128.678	3.67904	4.17172e-69	lipocalin 2
lcp1	19.4455	3.62805	-15.8175	2.37206	1.39769e-05	lymphocyte cytosolic protein 1 (L-plastin)
ldah	0.889969	2.90756	2.01759	-1.68989	1.03839e-06	lipid droplet associated hydrolase
ldb1	13.0563	25.6936	12.6373	-0.974583	0.000906347	LIM domain binding 1
ldlrap1	2.97002	5.5949	2.62488	-0.911994	0.00103462	low density lipoprotein receptor adaptor protein 1
lemd3	8.77827	16.9833	8.20502	-0.951335	3.38209e-05	LEM domain containing 3
leng8	134.796	25.7145	-109.082	2.34913	1.2518e-06	leukocyte receptor cluster (LRC) member 8
leo1	22.1346	57.3832	35.2486	-1.36761	1.77836e-05	LEO1 homolog, Paf1/RNA polymerase II complex component
letm2	19.5844	7.54686	-12.0375	1.37055	3.15359e-07	leucine zipper-EF-hand containing transmembrane protein 2
lgi1	0.162845	5.37011	5.20726	-4.95777	2.44143e-53	leucine-rich, glioma inactivated 1
lgmn	130.751	37.2907	-93.4605	1.80506	2.04271e-17	legumain
lhx2	2.54152	13.0019	10.4604	-2.32942	3.45968e-09	LIM homeobox 2
lhx4	1.50847	3.62395	2.11548	-1.25028	0.003868	LIM homeobox 4
lhx9	1.00844	8.2829	7.27447	-3.0139	6.554e-35	LIM homeobox 9
lig1	15.264	55.6343	40.3703	-1.85698	3.03842e-12	ligase I, DNA, ATP-dependent
limd2	2.36964	11.0804	8.71074	-2.21463	3.19812e-19	LIM domain containing 2
lin37	1.71853	8.89369	7.17516	-2.34388	2.64722e-11	lin-37 DREAM MuvB core complex component
lin52	1.81251	6.05372	4.24121	-1.73191	5.9474e-10	lin-52 DREAM MuvB core complex component
lipe	9.83514	3.91714	-5.918	1.3223	2.64521e-06	lipase, hormone-sensitive
lipt2	14.0631	2.33473	-11.7284	2.57728	1.85874e-37	lipoyl(octanoyl) transferase 2 (putative)
lix1	6.12259	13.8706	7.74798	-1.17342	0.00886948	limb and CNS expressed 1
lix1l	1.28413	4.51502	3.23089	-1.77863	0.00140029	limb and CNS expressed 1 like
llgl1	13.1671	30.8801	17.713	-1.22611	2.84741e-06	lethal giant larvae homolog 1 (Drosophila)
lmbrd1	12.188	4.89633	-7.29162	1.31155	1.75417e-05	LMBR1 domain containing 1
lmna	10.2904	5.06313	-5.22729	1.0191	0.029157	lamin A/C
lmnb1	9.00531	41.6322	32.6269	-2.18298	7.46806e-08	lamin B1
lmo2	10.423	4.76269	-5.66035	1.123	0.0271151	LIM domain only 2 (rhombotin-like 1)
lmo7	35.3141	7.36803	-27.946	2.24881	3.60608e-16	LIM domain 7
lnpep	18.395	5.3298	-13.0652	1.77304	1.80895e-07	leucyl/cystinyl aminopeptidase
lnx2	0.904645	3.11812	2.21347	-1.76633	6.02019e-05	ligand of numb-protein X 2
LOC106510742	8.07657	2.498	-5.57857	1.65405	0.0146374	protocadherin-1-like
LOC106510748	1.99277	9.85734	7.86456	-2.28675	2.75115e-16	titin-like
LOC106510749	2.162	1.02684	-1.13515	1.06958	0.0299773	glycine receptor subunit alpha-3-like
LOC106510751	1.98646	15.9826	13.9962	-2.87156	0.000128327	ATP-dependent DNA helicase PIF1-like
LOC106510753	5.99149	0.629807	-5.36168	3.118	5.22331e-06	#N/A
LOC106510758	1.03052	9.97764	8.94712	-3.19815	2.57857e-10	melanocyte protein PMEL-like
LOC106510768	60.251	12.3587	-47.8922	2.23504	6.78521e-05	fructose-1,6-bisphosphatase 1-like
LOC106510769	0.906036	2.5179	1.61186	-1.43638	0.0330324	fructose-1,6-bisphosphatase isozyme 2-like
LOC106510777	11.5532	2.09864	-9.45459	2.37499	0.000947095	lethal(3)malignant brain tumor-like protein 3
LOC106510778	0.77613	4.79672	4.02059	-2.61513	5.43484e-26	phospholipase ABHD3-like
LOC106510786	3.06931	0.275395	-2.79391	3.18819	0.000879361	fibrous sheath CABYR-binding protein-like
LOC106510792	48.677	392.578	343.901	-2.98632	7.05209e-22	histone H2A.V
LOC106510793	16.3924	6.36002	-10.0324	1.346	0.00307355	#N/A
LOC106510795	4.71129	1.36849	-3.3428	1.7331	0.00948671	basic salivary proline-rich protein 1-like
LOC106510797	2.47554	0.781692	-1.69385	1.62225	0.0483173	uncharacterized LOC106510797
LOC106510802	14.1303	54.823	40.6926	-1.93394	4.17299e-06	mitogen-activated protein kinase-binding protein 1-like
LOC106510806	9.19781	1.72836	-7.46945	2.30096	0.00601944	immunoglobulin-like domain-containing receptor 2
LOC106510812	13.8388	5.18519	-8.65364	1.39691	0.0113412	breast cancer anti-estrogen resistance protein 1-like
LOC106510817	9.69247	2.58509	-7.10738	1.88509	1.36999e-05	uncharacterized LOC106510817
LOC106510818	5.77167	0.931993	-4.83968	2.58992	9.70365e-09	nuclear receptor coactivator 1-like
LOC106510819	2.87516	0.157368	-2.71779	4.09686	1.68814e-16	RING finger protein 17-like
LOC106510821	10.8395	3.5004	-7.33908	1.60683	0.000704255	CREB-regulated transcription coactivator 2-like
LOC106510822	15.5906	34.3505	18.7599	-1.13478	0.000174284	beta-hexosaminidase subunit beta-like
LOC106510824	2.54535	0.555737	-1.98961	2.14248	0.00247618	uncharacterized LOC106510824
LOC106510825	20.8276	3.1616	-17.666	2.7102	1.34385e-32	protein NLRC3-like
LOC106510828	13.2625	27.4199	14.1574	-1.04621	9.3225e-05	bromodomain adjacent to zinc finger domain protein 1A-like
LOC106510832	5.51786	1.17602	-4.34184	2.15159	0.00383998	transmembrane protein 184B-like
LOC106510836	2.01449	0.669962	-1.34453	1.54248	0.0306982	putative malate dehydrogenase 1B
LOC106510838	4.947	0.777636	-4.16937	2.57782	0.000127378	protein argonaute-2
LOC106510843	3.96816	1.51961	-2.44854	1.36472	0.0229508	glycogen debranching enzyme-like
LOC106510845	7.33594	2.5502	-4.78574	1.50618	0.0088487	putative nuclease HARBI1
LOC106510846	4.98358	39.4319	34.4483	-2.96056	1.98208e-21	immunoglobulin superfamily DCC subclass member 3-like
LOC106510847	6.14145	17.5991	11.4576	-1.50931	9.9299e-06	serum response factor-like
LOC106510853	1.29303	6.30656	5.01353	-2.2462	2.46605e-06	uncharacterized LOC106510853
LOC106510854	3.14461	18.2062	15.0616	-2.49892	6.36358e-10	ankyrin repeat domain-containing protein 10-like
LOC106510871	57.1705	6.20588	-50.9646	3.17554	8.76757e-28	disintegrin and metalloproteinase domain-containing protein 15-like
LOC106510879	1.94483	4.07314	2.12832	-1.0669	0.00916034	72 kDa inositol polyphosphate 5-phosphatase-like
LOC106510880	2.20569	76.3013	74.0956	-4.91719	2.89096e-17	gamma-crystallin M3-like
LOC106510884	4.75571	12.1914	7.4357	-1.3561	1.42313e-12	remodeling and spacing factor 1-like
LOC106510896	6.3641	20.4132	14.0491	-1.67477	1.04929e-12	transportin-3
LOC106510898	2.04187	0.110233	-1.93163	4.00212	5.27284e-08	uncharacterized LOC106510898
LOC106510903	0.0936012	2.39137	2.29776	-4.51246	1.84046e-22	protocadherin-11 X-linked-like
LOC106510906	5.33762	1.28692	-4.05069	1.99284	0.00400681	mitogen-activated protein kinase kinase kinase kinase 4-like
LOC106510909	4.08021	8.26163	4.18142	-1.01278	0.0286782	F-BAR and double SH3 domains protein 2-like
LOC106510916	73.9064	35.2808	-38.6256	1.06435	6.98097e-05	zinc finger CCCH domain-containing protein 13-like
LOC106510920	16.4649	7.78997	-8.67493	1.07651	0.00162972	TSC22 domain family protein 2-like
LOC106510934	1.36877	4.0393	2.67053	-1.54291	0.0015704	tRNA:m(4)X modification enzyme TRM13 homolog
LOC106510945	11.6953	3.33096	-8.36431	1.76267	0.00464681	lethal(3)malignant brain tumor-like protein 3
LOC106510946	15.8233	6.89744	-8.92588	1.19164	0.000750519	lethal(3)malignant brain tumor-like protein 4
LOC106510949	21.537	2.46145	-19.0756	3.10469	2.02449e-19	peripheral plasma membrane protein CASK-like
LOC106510951	651.23	183.408	-467.822	1.79889	0.000865735	#N/A
LOC106510953	115.211	7.24915	-107.962	3.90843	1.0057e-17	#N/A
LOC106510959	6.2422	0.138176	-6.10402	5.13053	1.61824e-07	leucine-rich repeat-containing protein 51-like
LOC106510966	3.99957	9.28205	5.28247	-1.20476	0.0424122	centromere protein Q-like
LOC106510967	6.75547	1.47532	-5.28015	2.06487	0.0390387	acyl-coenzyme A thioesterase 4-like
LOC106510968	2.54759	17.7156	15.168	-2.77662	6.22029e-23	polycomb protein suz12-B-like
LOC106510976	3.62236	1.1112	-2.51116	1.67607	2.32298e-05	leucine zipper putative tumor suppressor 3-like
LOC106510984	39.267	16.8356	-22.4314	1.21389	0.00466443	leukocyte elastase inhibitor-like
LOC106510986	7.37285	1.30404	-6.06882	2.44796	1.41718e-05	fermitin family homolog 1-like
LOC106510987	2.09365	0.527418	-1.56623	1.97797	5.97811e-05	diacylglycerol kinase beta-like
LOC106510989	11.4684	3.80922	-7.65918	1.57831	1.99962e-05	uncharacterized LOC106510989
LOC106510990	15.2852	5.56638	-9.71885	1.44573	0.000136442	F-box only protein 41-like
LOC106510994	0.572835	5.73743	5.16459	-3.277	9.47186e-20	neurogenic differentiation factor 4-like
LOC106510997	4.14418	1.86602	-2.27816	1.14789	0.000900321	kelch-like protein 11
LOC106511002	0.629631	2.11279	1.48316	-1.74391	2.53985e-10	steroid 17-alpha-hydroxylase/17,20 lyase-like
LOC106511005	18.775	4.89486	-13.8802	1.89242	0.00293982	chromodomain Y-like protein
LOC106511006	17.7621	4.89561	-12.8665	1.85144	1.91177e-20	coiled-coil domain-containing protein 177-like
LOC106511009	99.4913	18.1806	-81.3108	2.35573	0.00360395	cartilage intermediate layer protein 1-like
LOC106511012	51.2915	0.799648	-50.4919	5.85577	1.95087e-36	tumor necrosis factor receptor superfamily member 14-like
LOC106511013	2.09982	11.1701	9.07024	-2.38382	5.31396e-12	netrin-4-like
LOC106511016	3.51885	11.7883	8.26948	-1.73329	2.14814e-09	interferon-inducible double-stranded RNA-dependent protein kinase activator A homolog
LOC106511018	7.46405	0.650082	-6.81397	3.41522	1.24794e-08	uncharacterized LOC106511018
LOC106511020	24.3405	5.34493	-18.9956	2.14989	1.16674e-05	dystrobrevin beta-like
LOC106511022	12.9266	4.88892	-8.03766	1.37723	0.0416601	propionyl-CoA carboxylase alpha chain, mitochondrial-like
LOC106511023	4.55859	9.92209	5.36349	-1.11598	0.006053	#N/A
LOC106511024	16.2347	2.6681	-13.5666	2.55435	3.07639e-07	serine/threonine-protein kinase SIK3 homolog
LOC106511027	13.6775	32.1052	18.4277	-1.22651	4.57099e-08	proteasome subunit alpha type-6-like
LOC106511031	36.6567	7.14999	-29.5067	2.34003	5.22011e-14	disintegrin and metalloproteinase domain-containing protein 15-like
LOC106511035	14.859	30.3179	15.459	-1.02296	0.0357756	E3 ubiquitin-protein ligase RNF31-like
LOC106511038	6.81964	24.2166	17.397	-1.80556	5.41804e-05	double-stranded RNA-binding protein Staufen homolog 1-like
LOC106511039	12.3999	3.97673	-8.42314	1.63127	8.80592e-09	protein IMPACT-like
LOC106511040	28.9435	110.465	81.522	-1.91942	1.84191e-09	basic leucine zipper and W2 domain-containing protein 1-A-like
LOC106511041	4.19008	0.52612	-3.66396	2.92013	1.20692e-07	uncharacterized LOC106511041
LOC106511042	9.82016	0.438196	-9.38197	4.40985	1.12855e-23	uncharacterized LOC106511042
LOC106511047	179.357	1241.63	1062.27	-2.78241	9.15754e-48	prothymosin alpha-B-like
LOC106511048	2.54656	20.8021	18.2556	-2.92507	4.12709e-06	#N/A
LOC106511049	2.26616	6.16154	3.89539	-1.42513	0.00530376	kinesin-like protein KIF3C
LOC106511051	27.1209	12.6017	-14.5192	1.09881	0.0199739	tripartite motif-containing protein 16-like
LOC106511054	0.904086	3.65319	2.7491	-1.97788	9.52621e-05	transcription factor SOX-4-like
LOC106511062	1.50108	7.07394	5.57286	-2.21295	6.73675e-10	serine/threonine-protein phosphatase 2A 55 kDa regulatory subunit B gamma isoform-like
LOC106511069	95.8454	380.522	284.677	-1.97424	3.67693e-09	probable ATP-dependent RNA helicase DDX5
LOC106511071	9.93564	0.754304	-9.18134	3.48618	2.8262e-05	histone-lysine N-methyltransferase 2D-like
LOC106511072	0.0826311	4.4912	4.40857	-5.30402	1.93915e-15	barH-like 1 homeobox protein
LOC106511073	9.88779	3.21592	-6.67187	1.59727	0.00490726	deoxyribonuclease-1-like 1
LOC106511077	37.4406	8.44342	-28.9971	2.12524	5.26906e-07	endothelin-converting enzyme 1-like
LOC106511078	48.9177	4.37304	-44.5447	3.43373	1.91791e-14	endothelin-converting enzyme 2-like
LOC106511080	26.2423	8.81945	-17.4229	1.55756	0.000979117	gamma-taxilin-like
LOC106511083	3.53033	12.414	8.88372	-1.76577	0.011491	transmembrane protein 161A-like
LOC106511085	9.89767	3.6579	-6.23976	1.4216	0.00057351	E3 ubiquitin-protein ligase E3D-like
LOC106511092	9.39506	1.65448	-7.74058	2.41464	0.000595599	plexin A3-like
LOC106511094	14.731	3.37672	-11.3543	2.10671	3.55064e-12	TRAF2 and NCK-interacting protein kinase-like
LOC106511100	2.31447	22.4455	20.131	-3.21823	5.73996e-14	E3 ubiquitin-protein ligase TRIM69-like
LOC106511101	2.44633	7.94072	5.49439	-1.68504	1.25977e-06	chromosome unknown open reading frame, human C14orf119
LOC106511102	11.6819	3.7259	-7.95599	1.6412	1.58746e-12	regulating synaptic membrane exocytosis protein 1-like
LOC106511103	3.0368	0.472999	-2.5638	2.66403	2.42494e-06	#N/A
LOC106511104	6.25979	1.35968	-4.90012	2.17245	4.34783e-06	steryl-sulfatase-like
LOC106511107	22.2534	4.18441	-18.069	2.37653	6.68658e-08	dapper homolog 2-like
LOC106511113	18.3893	108.258	89.8683	-2.48416	7.60935e-05	#N/A
LOC106511117	4.13287	0.262411	-3.87046	3.80382	9.45556e-13	uncharacterized LOC106511117
LOC106511124	4.92308	0.122607	-4.80048	5.28418	2.69256e-57	cubilin-like
LOC106511129	7.99016	3.95553	-4.03463	1.00811	0.0376896	hematopoietically-expressed homeobox protein hhex-like
LOC106511133	91.2929	43.904	-47.3889	1.05278	0.00137621	thioredoxin reductase 1, cytoplasmic-like
LOC106511135	10.9495	3.48689	-7.46257	1.64519	5.86333e-09	PEX5-related protein-like
LOC106511136	4.85038	0.929311	-3.92107	2.20703	0.018601	#N/A
LOC106511146	27.0615	8.11537	-18.9462	1.72438	3.45563e-06	aldehyde dehydrogenase, dimeric NADP-preferring-like
LOC106511154	49.8854	14.1719	-35.7135	1.78013	0.00246063	protein argonaute-4
LOC106511159	1.27286	3.54516	2.2723	-1.46475	0.000221713	#N/A
LOC106511160	2.0763	4.12939	2.05309	-0.989158	0.0123604	zinc finger protein ZIC 4-like
LOC106511164	5.38761	0.965688	-4.42192	2.45583	6.02847e-13	leukemia inhibitory factor receptor-like
LOC106511174	8.63689	2.82639	-5.81051	1.58758	0.0024639	ATP-binding cassette sub-family D member 1-like
LOC106511182	20.447	10.6867	-9.76034	0.930963	0.0446615	zinc finger FYVE domain-containing protein 21-like
LOC106511183	30.9306	7.72466	-23.206	1.98606	2.74733e-20	#N/A
LOC106511184	2.8907	41.5583	38.6676	-3.79885	1.94098e-26	MAGUK p55 subfamily member 3-like
LOC106511187	7.04352	22.8136	15.7701	-1.69323	9.49396e-29	forkhead box protein P4-like
LOC106511188	35.8172	9.37156	-26.4457	1.86386	0.0237559	CD81 antigen-like
LOC106511199	6.58231	14.7004	8.11806	-1.15427	0.00106031	zinc finger protein 704-like
LOC106511205	5.2059	1.1973	-4.0086	2.0504	0.00294061	mitochondria-eating protein-like
LOC106511209	7.47631	1.3888	-6.08751	2.29953	0.00962124	CD226 antigen-like
LOC106511210	21.2774	67.6727	46.3954	-1.66278	3.86825e-12	transcription factor A, mitochondrial-like
LOC106511214	2.88738	0.114047	-2.77334	4.40615	1.7734e-09	venom prothrombin activator oscutarin-C non-catalytic subunit-like
LOC106511218	24.1202	9.06484	-15.0554	1.40809	1.05889e-07	type I inositol 3,4-bisphosphate 4-phosphatase-like
LOC106511223	9.18622	2.19795	-6.98827	2.00473	0.00259548	plexin-B3-like
LOC106511225	0.790755	2.61297	1.82222	-1.66662	0.0316071	cytochrome b5 domain-containing protein 1
LOC106511235	5.49001	15.0491	9.55905	-1.45136	3.14186e-12	ferrochelatase, mitochondrial-like
LOC106511236	3.14399	0.412889	-2.7311	2.85399	6.13237e-06	uncharacterized LOC106511236
LOC106511240	9.07129	3.4183	-5.65299	1.39418	0.00075064	#N/A
LOC106511243	1.5085	5.1865	3.678	-1.76201	0.000411046	uncharacterized LOC106511243
LOC106511247	18.7483	46.8938	28.1455	-1.30911	0.0103265	zinc finger CCCH domain-containing protein 18-like
LOC106511248	626.079	187.151	-438.928	1.73895	6.80352e-25	serine/threonine-protein phosphatase 2A catalytic subunit beta isoform
LOC106511273	0.204845	4.42752	4.22268	-4.22061	1.24723e-16	short stature homeobox protein-like
LOC106511277	2.24955	6.52763	4.27809	-1.52173	2.22351e-05	structure-specific endonuclease subunit slx1-like
LOC106511287	1.18787	6.98153	5.79366	-2.53648	1.64647e-19	fibroblast growth factor 18-like
LOC106511288	16.7714	5.03651	-11.7349	1.71489	0.000112799	histone acetyltransferase p300-like
LOC106511294	27.8365	98.6265	70.79	-1.80524	2.18631e-05	ribonucleoside-diphosphate reductase subunit M2-like
LOC106511295	0.86164	2.36309	1.50145	-1.45065	6.40465e-05	UDP-N-acetylglucosamine transporter-like
LOC106511300	8.73665	0.191578	-8.54507	5.14643	2.55663e-12	uncharacterized LOC106511300
LOC106511301	1.63418	10.0424	8.4082	-2.613	1.70383e-41	leucine zipper putative tumor suppressor 1-like
LOC106511306	6.00534	1.2726	-4.73274	2.15964	0.00380783	myosin-6-like
LOC106511310	9.38951	2.14298	-7.24654	2.10925	4.58005e-07	cyclin-dependent kinase 15-like
LOC106511314	185.885	7.76999	-178.115	4.43502	9.70533e-15	serine incorporator 2-like
LOC106511320	29.436	11.0233	-18.4127	1.40178	0.00366308	charged multivesicular body protein 4b
LOC106511331	2.76148	20.2452	17.4837	-2.75271	0.00011393	histone-lysine N-methyltransferase EZH2-like
LOC106511332	2.84917	40.2729	37.4237	-3.74535	1.36041e-16	#N/A
LOC106511334	5.64351	1.1901	-4.4534	2.12445	0.0245984	mitogen-activated protein kinase kinase kinase kinase 4-like
LOC106511342	131.768	42.83	-88.9377	1.6007	0.00144293	heme-binding protein 1-like
LOC106511348	2.12087	0.332872	-1.788	2.5359	0.00198223	uncharacterized LOC106511348
LOC106511351	5.0019	0.607885	-4.39401	2.89603	0.000109081	growth arrest-specific protein 7-like
LOC106511365	3.74436	0.459639	-3.28472	2.935	1.68101e-05	multidrug and toxin extrusion protein 1-like
LOC106511367	5.56839	1.39036	-4.17803	1.95145	0.00603765	E3 ubiquitin-protein ligase RNF123-like
LOC106511379	11.1503	2.25505	-8.89528	2.2485	0.000130901	type I inositol 1,4,5-trisphosphate 5-phosphatase-like
LOC106511380	22.9931	11.466	-11.5271	0.999287	0.00407649	protein max-like
LOC106511385	34.2289	75.5701	41.3412	-1.13507	0.00976732	pentatricopeptide repeat domain-containing protein 3, mitochondrial-like
LOC106511387	1.50866	5.74487	4.23621	-1.9234	6.61912e-25	zinc finger SWIM domain-containing protein 5
LOC106511391	33.554	9.62218	-23.9318	1.78127	2.20738e-05	WD repeat-containing protein 36-like
LOC106511393	0.719385	4.34085	3.62146	-2.59357	1.16901e-24	glutamate receptor 2
LOC106511398	4.78416	1.41921	-3.36494	1.74498	3.84078e-06	neutral cholesterol ester hydrolase 1-like
LOC106511400	17.7659	3.12444	-14.6414	2.46204	5.09482e-07	NEDD4-binding protein 1-like
LOC106511405	9.3526	1.06368	-8.28893	3.0945	5.73774e-19	NACHT, LRR and PYD domains-containing protein 12-like
LOC106511409	15.126	47.9479	32.822	-1.65588	5.05508e-09	poly [ADP-ribose] polymerase 1-like
LOC106511412	56.397	4.9341	-51.4629	3.46613	5.11106e-18	alpha-2-macroglobulin-like
LOC106511420	16.7073	51.3839	34.6765	-1.60015	0.00116857	uncharacterized LOC106511420
LOC106511429	4.59823	1.4918	-3.10643	1.59326	0.00335922	gastrula zinc finger protein XlCGF49.1-like
LOC106511430	25.4051	8.61022	-16.7949	1.53197	0.0158639	oocyte zinc finger protein XlCOF6-like
LOC106511432	39.1161	13.6212	-25.4949	1.50149	0.00438872	mitochondrial import inner membrane translocase subunit TIM50-like
LOC106511434	8.41464	0.61337	-7.80127	3.68517	1.27889e-09	#N/A
LOC106511437	24.965	3.32563	-21.6394	2.64361	0.0155275	#N/A
LOC106511441	4.55142	1.38121	-3.17021	1.66479	0.0436715	rho GTPase-activating protein 15-like
LOC106511442	15.8307	7.36865	-8.46203	1.0954	0.0481703	leucine-rich repeat serine/threonine-protein kinase 1-like
LOC106511443	29.831	4.42943	-25.4015	2.69266	2.52035e-07	zinc transporter ZIP13-like
LOC106511444	50.7753	19.0023	-31.773	1.40323	0.00402366	5'-AMP-activated protein kinase subunit beta-1-like
LOC106511445	0.628388	4.67439	4.046	-2.86903	8.95752e-30	#N/A
LOC106511450	9.87059	1.21681	-8.65378	2.92016	3.51495e-06	serine/threonine-protein kinase WNK1-like
LOC106511453	5.9626	37.8251	31.8625	-2.64935	6.87249e-25	#N/A
LOC106511454	3.4156	52.535	49.1194	-3.92589	6.04761e-66	thymosin beta-like
LOC106511458	8.11165	26.2894	18.1778	-1.67817	0.000168633	POU domain, class 3, transcription factor 3-B
LOC106511459	12.5622	4.45385	-8.10836	1.47159	0.00759694	gastrula zinc finger protein XlCGF57.1-like
LOC106511470	29.8756	7.01074	-22.8649	2.07163	8.26701e-09	junctional adhesion molecule B-like
LOC106511471	2.02671	0.353006	-1.6737	2.44598	0.00170167	uncharacterized LOC106511471
LOC106511479	13.2834	2.33308	-10.9503	2.41738	0.00143462	#N/A
LOC106511480	133.025	11.7628	-121.263	3.44719	1.36008e-17	uncharacterized LOC106511480
LOC106511483	10.9112	2.10154	-8.80966	2.35608	5.15257e-10	uncharacterized LOC106511483
LOC106511490	33.4984	5.64407	-27.8543	2.51448	2.64538e-06	calpain-2 catalytic subunit-like
LOC106511494	1.28952	4.3082	3.01869	-1.6912	0.0172357	polycomb protein suz12-B-like
LOC106511500	2.73731	0.933196	-1.80411	1.55035	0.00916034	#N/A
LOC106511503	65.3817	1.61617	-63.7656	5.28473	2.12791e-68	#N/A
LOC106511504	4.29975	26.3941	22.0944	-2.59641	1.18838e-20	nucleolar and spindle-associated protein 1-like
LOC106511509	8.11044	39.3024	31.192	-2.24387	5.07148e-07	transportin-3
LOC106511516	2.13445	15.745	13.6106	-2.84429	2.9755e-14	mitochondrial intermembrane space import and assembly protein 40-like
LOC106511517	5.1396	19.6993	14.5597	-1.903	0.000211387	nuclear pore complex protein Nup133-like
LOC106511524	43.7787	3.57853	-40.2001	3.5893	9.45028e-58	uncharacterized protein CXorf57-like
LOC106511528	1.93608	7.54946	5.61338	-1.93751	1.27852e-05	zinc finger protein ZIC 1-like
LOC106511538	92.0359	23.5008	-68.535	1.9538	1.34612e-07	von Willebrand factor A domain-containing protein 5A-like
LOC106511540	306.447	773.645	467.198	-1.32704	0.000879969	high mobility group protein B2-like
LOC106511542	10.0209	3.022	-6.99895	1.7088	6.89444e-06	5-oxoprolinase-like
LOC106511545	11.612	54.5217	42.9097	-2.21764	1.41012e-15	microtubule-associated protein RP/EB family member 1-like
LOC106511550	2.79616	1.01623	-1.77993	1.44151	0.00412503	docking protein 3-like
LOC106511551	5.39744	0.0471686	-5.35028	6.02621	7.95734e-12	#N/A
LOC106511552	1.72576	13.7216	11.9959	-2.92948	1.746e-09	#N/A
LOC106511558	11.6697	1.80118	-9.86857	2.65776	1.52553e-11	heat shock protein beta-11-like
LOC106511559	4.95433	1.91514	-3.03919	1.33391	0.028061	tumor necrosis factor receptor superfamily member 14-like
LOC106511565	4.89513	0.735023	-4.16011	2.67512	2.21951e-07	#N/A
LOC106511566	18.2408	4.76892	-13.4719	1.88136	0.00670059	transmembrane protein 184C-like
LOC106511567	61.6495	20.8478	-40.8017	1.55361	1.89617e-07	NF-X1-type zinc finger protein NFXL1-like
LOC106511581	2.71292	8.40724	5.69431	-1.59595	0.0203149	radial spoke head protein 6 homolog A-like
LOC106511583	2.62451	12.978	10.3535	-2.26698	1.9691e-06	intraflagellar transport protein 140 homolog
LOC106511585	5.69822	12.9593	7.26106	-1.17481	0.0372924	nocturnin-like
LOC106511588	14.6784	4.98042	-9.69799	1.54861	0.00150475	dehydrogenase/reductase SDR family member 11-like
LOC106511594	8.88663	2.01452	-6.8721	2.11373	3.00838e-06	transcription factor Sox-9-A-like
LOC106511595	4.27186	18.8648	14.5929	-2.12538	5.10197e-10	insulin gene enhancer protein isl-2a-like
LOC106511601	2.71294	6.79494	4.082	-1.30985	0.000339662	zinc finger protein 177-like
LOC106511605	59.8568	15.5643	-44.2925	1.92029	7.26721e-06	uncharacterized LOC106511605
LOC106511606	3.06342	0.197371	-2.86605	3.79871	8.03351e-10	uncharacterized protein PF11_0213-like
LOC106511613	8.1867	43.7902	35.6035	-2.37809	8.50188e-07	anaphase-promoting complex subunit 4-like
LOC106511617	15.2611	3.27204	-11.989	2.17993	8.84044e-05	#N/A
LOC106511619	0.388381	2.02505	1.63667	-2.23628	0.0240344	protein TMEPAI-like
LOC106511631	9.58931	0.540879	-9.04843	4.02719	1.54572e-10	mothers against decapentaplegic homolog 4-like
LOC106511634	6.12558	1.01789	-5.10769	2.47575	0.00011023	type I inositol 1,4,5-trisphosphate 5-phosphatase-like
LOC106511641	3.2968	13.3094	10.0126	-1.97548	0.000319181	transmembrane protein 47-like
LOC106511642	6.79126	27.7367	20.9454	-2.00946	8.62754e-09	phosphatidylinositol N-acetylglucosaminyltransferase subunit Q-like
LOC106511648	7.29511	2.0767	-5.21841	1.77209	0.00505739	gastrula zinc finger protein XlCGF8.2DB-like
LOC106511650	6.83932	17.1308	10.2915	-1.30664	0.0237194	nuclear pore complex protein Nup133-like
LOC106511652	19.9431	6.77241	-13.1707	1.52614	0.023935	zinc finger protein OZF-like
LOC106511658	14.0177	6.12935	-7.88837	1.18817	0.0266738	type I inositol 3,4-bisphosphate 4-phosphatase-like
LOC106511669	8.60067	0.538467	-8.06221	3.8881	1.86359e-12	poly [ADP-ribose] polymerase 14-like
LOC106511670	9.11257	0.747892	-8.36467	3.55117	9.69428e-22	probable cation-transporting ATPase 13A2
LOC106511671	29.0605	4.36472	-24.6958	2.70014	5.46249e-21	probable cation-transporting ATPase 13A2
LOC106511672	29.4076	3.55742	-25.8502	2.96326	1.20826e-10	probable cation-transporting ATPase 13A2
LOC106511686	205.351	36.0844	-169.267	2.4831	1.36026e-11	major vault protein-like
LOC106511687	51.8985	15.0698	-36.8287	1.77624	9.84913e-13	KN motif and ankyrin repeat domain-containing protein 1-like
LOC106511691	21.3223	6.01792	-15.3043	1.7979	0.000105731	arf-GAP with SH3 domain, ANK repeat and PH domain-containing protein 1-like
LOC106511696	8.94981	2.80834	-6.14147	1.63712	0.00636331	probable cation-transporting ATPase 13A2
LOC106511699	31.191	9.68865	-21.5024	1.63378	0.0383594	kinesin-like protein KIF1C
LOC106511702	5.86184	2.02772	-3.83412	1.52379	2.55711e-07	obscurin-like
LOC106511708	2.9207	0.126325	-2.79437	3.92015	0.000204872	basic salivary proline-rich protein 4-like
LOC106511726	171.041	19.4098	-151.632	3.09802	1.64486e-15	uncharacterized LOC106511726
LOC106511731	5.15128	0.828577	-4.3227	2.58717	3.56642e-06	uncharacterized LOC106511731
LOC106511734	0.398113	3.41156	3.01345	-2.95782	6.76918e-06	erythroferrone-like
LOC106511740	12.0239	5.86265	-6.16122	1.02841	0.0393859	Hermansky-Pudlak syndrome 3 protein-like
LOC106511741	7.76449	1.06212	-6.70237	2.76427	1.16079e-05	#N/A
LOC106511743	16.3587	1.74162	-14.6171	3.17055	4.86886e-13	uncharacterized LOC106511743
LOC106511744	81.1805	44.6893	-36.4912	0.858865	0.000102859	zinc phosphodiesterase ELAC protein 2-like
LOC106511745	6.44536	1.57877	-4.86659	1.99588	0.00187733	C-type lectin domain family 10 member A-like
LOC106511749	16.5947	4.46867	-12.126	1.86743	0.000302239	sarcoplasmic/endoplasmic reticulum calcium ATPase 2-like
LOC106511750	16.2633	3.58716	-12.6762	2.16964	1.62722e-12	sarcoplasmic/endoplasmic reticulum calcium ATPase 2-like
LOC106511761	19.2875	6.6069	-12.6806	1.50951	0.0332629	nuclear pore complex protein Nup98-Nup96-like
LOC106511764	2.15394	0.194166	-1.95977	3.12608	0.00360957	stabilin-2-like
LOC106511767	14.3293	71.2736	56.9444	-2.28397	7.15675e-08	mediator of RNA polymerase II transcription subunit 16-like
LOC106511773	56.124	17.792	-38.332	1.62877	0.00574072	#N/A
LOC106511774	64.3859	8.1185	-56.2674	2.94647	2.6903e-20	alpha-1,3-mannosyl-glycoprotein 4-beta-N-acetylglucosaminyltransferase B-like
LOC106511776	9.7221	2.87686	-6.84524	1.7197	0.000830891	#N/A
LOC106511780	18.133	64.668	46.5351	-1.82159	2.5342e-08	serine--tRNA ligase, cytoplasmic-like
LOC106511782	3.84125	0.91445	-2.9268	1.94288	0.0345002	atrial natriuretic peptide-converting enzyme-like
LOC106511784	144.105	32.4937	-111.611	2.13484	3.95344e-11	dehydrogenase/reductase SDR family member 12-like
LOC106511786	27.7653	7.59973	-20.1656	1.84843	4.14391e-06	N-lysine methyltransferase SETD8-A-like
LOC106511787	7.04846	1.81575	-5.23271	1.87307	0.0368966	procollagen-lysine,2-oxoglutarate 5-dioxygenase 3-like
LOC106511790	19.795	7.66454	-12.1304	1.36164	0.00394427	#N/A
LOC106511791	2.37136	0.787606	-1.58376	1.55574	0.0210331	uncharacterized LOC106511791
LOC106511793	4.56436	0.900082	-3.66428	2.25466	0.00132633	leucine-rich repeat serine/threonine-protein kinase 1-like
LOC106511794	102.481	36.3295	-66.1518	1.49072	2.43885e-13	uncharacterized LOC106511794
LOC106511798	3.56951	27.7759	24.2064	-2.72118	0.00711108	transmembrane protease serine 9-like
LOC106511799	2.44107	14.6072	12.1662	-2.52023	3.57162e-06	uncharacterized LOC106511799
LOC106511806	6.71832	37.329	30.6106	-2.33793	0.00899735	deoxycytidine kinase-like
LOC106511809	2.13762	0.306544	-1.83107	2.64085	0.00222644	uncharacterized LOC106511809
LOC106511812	5.09067	0.56234	-4.52833	2.90953	0.000468089	dynein heavy chain 5, axonemal-like
LOC106511819	9.88198	0.140889	-9.74109	5.67418	3.55064e-12	paraneoplastic antigen Ma1 homolog
LOC106511822	10.5527	2.02035	-8.53235	2.2477	0.0171218	DNA (cytosine-5)-methyltransferase 3A-like
LOC106511823	13.181	4.26997	-8.91106	1.58551	0.0171874	protein FAM122A-like
LOC106511827	4.61239	1.2996	-3.31279	1.79962	1.94676e-05	protein SLX4IP-like
LOC106511828	7.05232	1.73079	-5.32152	2.01958	9.83446e-05	C-type lectin domain family 10 member A-like
LOC106511829	0.840495	3.32682	2.48633	-1.97996	3.69796e-18	ceramide synthase 2-like
LOC106511832	8.9119	21.4931	12.5812	-1.25201	0.0406829	DNA mismatch repair protein Mlh1-like
LOC106511842	11.6759	2.2494	-9.42651	2.30701	4.48939e-05	#N/A
LOC106511850	38.2995	10.5418	-27.7577	1.85058	6.56457e-25	type I inositol 3,4-bisphosphate 4-phosphatase-like
LOC106511852	27.3638	1.54701	-25.8168	3.97177	6.76134e-09	15-hydroxyprostaglandin dehydrogenase [NAD(+)]-like
LOC106511858	10.8945	26.4933	15.5988	-1.27194	0.0161974	aryl hydrocarbon receptor nuclear translocator 2-like
LOC106511860	10.0241	2.81901	-7.2051	1.76641	0.0280936	annexin A5-like
LOC106511861	53.2118	2.71777	-50.4941	4.26053	3.9979e-49	dynein regulatory complex subunit 7-like
LOC106511862	4.10238	0.689244	-3.41313	2.50362	2.53887e-05	paraneoplastic antigen Ma1 homolog
LOC106511866	5.45452	1.24783	-4.20669	2.09062	0.000300244	#N/A
LOC106511873	1.95853	13.8704	11.9118	-2.74236	5.79124e-06	#N/A
LOC106511880	14.8521	1.2834	-13.5687	3.38496	9.91407e-07	insulin receptor-like
LOC106511881	39.7025	15.6182	-24.0843	1.33365	0.00304086	#N/A
LOC106511884	8.2513	0.161419	-8.08988	5.5722	8.74457e-21	uncharacterized LOC106511884
LOC106511886	8.09384	1.42704	-6.66681	2.44868	4.44911e-05	rac GTPase-activating protein 1-like
LOC106511887	5.80229	0.804699	-4.99759	2.78205	3.08861e-06	#N/A
LOC106511892	78.4735	23.9676	-54.506	1.67648	0.00897631	WD repeat-containing protein 91-like
LOC106511900	2.51897	0.0123082	-2.50666	6.72003	2.76559e-15	cingulin-like protein 1
LOC106511901	13.3624	2.34174	-11.0207	2.44187	1.36205e-07	#N/A
LOC106511908	9.01059	2.79667	-6.21392	1.63785	0.000412016	nebulette-like
LOC106511918	0.587884	2.2072	1.61932	-1.84281	0.0226341	#N/A
LOC106511919	0.545585	2.24896	1.70337	-1.93708	0.0354497	#N/A
LOC106511921	3.13765	0.27695	-2.8607	3.17106	0.0014867	pleckstrin homology-like domain family B member 1
LOC106511938	0.271477	4.01307	3.7416	-3.69977	2.61625e-08	zonadhesin-like
LOC106511943	9.05821	2.04192	-7.01629	2.08941	0.0018888	uncharacterized LOC106511943
LOC106511947	2.10085	6.58196	4.48111	-1.64159	8.15091e-06	uncharacterized LOC106511947
LOC106511952	14.0051	6.20957	-7.79549	1.15847	0.0161892	WAS/WASL-interacting protein family member 2-like
LOC106511958	76.4877	9.99734	-66.4904	2.83041	2.81429e-05	group XIIB secretory phospholipase A2-like protein
LOC106511966	4.38437	28.8229	24.4385	-2.65301	3.89091e-07	centrosomal protein of 120 kDa-like
LOC106511973	356.279	108.555	-247.723	1.7115	8.33975e-33	thimet oligopeptidase-like
LOC106511977	8.91907	1.09983	-7.81924	2.84336	0.001407	myelin-oligodendrocyte glycoprotein-like
LOC106511979	9.14326	29.0712	19.928	-1.63215	0.0139032	tubulin epsilon chain-like
LOC106511984	2.85575	9.20624	6.35049	-1.63216	0.0432477	nucleolar and spindle-associated protein 1-like
LOC106511986	4.02124	65.9694	61.9482	-3.93325	1.47092e-14	nicotinamide riboside kinase 2-like
LOC106511987	29.0398	4.81412	-24.2257	2.56951	3.50788e-18	uncharacterized LOC106511987
LOC106511997	9.0194	1.67695	-7.34244	2.34831	0.000218205	signal transducer and activator of transcription 1-like
LOC106512007	13.8248	1.25643	-12.5684	3.31603	5.12594e-10	phosphatidylinositol 4-phosphate 3-kinase C2 domain-containing subunit beta-like
LOC106512010	87.3658	18.775	-68.5907	2.19809	1.7037e-09	hornerin-like
LOC106512018	8.52668	1.73814	-6.78854	2.21548	0.000243595	E3 ubiquitin-protein ligase RNF123-like
LOC106512020	7.67691	1.12336	-6.55355	2.69001	6.89427e-07	uncharacterized LOC106512020
LOC106512021	0.878666	3.47725	2.59858	-1.95791	2.52384e-05	retinal homeobox protein Rx1-like
LOC106512024	82.9477	39.3497	-43.5981	1.06828	0.0273265	RWD domain-containing protein 1-like
LOC106512025	1.74645	4.1963	2.44985	-1.24308	0.0232363	checkpoint protein HUS1-like
LOC106512028	41.2718	9.10466	-32.1672	2.13781	7.70138e-05	annexin A5-like
LOC106512030	3.194	0.0574129	-3.13659	5.33212	2.14669e-13	proto-oncogene tyrosine-protein kinase Src-like
LOC106512039	1.04171	5.25968	4.21797	-2.30214	7.23251e-08	protein FAM177A1-like
LOC106512040	31.0894	1.36287	-29.7265	4.49582	1.48047e-58	dynein regulatory complex subunit 7-like
LOC106512047	3.75046	0.637898	-3.11256	2.46225	0.000352525	uncharacterized LOC106512047
LOC106512055	12.0064	44.2945	32.2881	-1.86553	1.10373e-06	protein spinster homolog 1-like
LOC106512057	53.9708	16.091	-37.8799	1.73013	7.61213e-06	WD repeat-containing protein 3-like
LOC106512060	12.5932	4.84717	-7.74607	1.36761	0.00147083	uncharacterized LOC106512060
LOC106512064	3.99813	0.68792	-3.31021	2.34326	0.0216181	transcription regulator protein BACH2-like
LOC106512070	8.93924	0.563523	-8.37571	3.78997	4.35433e-07	putative selection and upkeep of intraepithelial T-cells protein 1 homolog
LOC106512074	8.87382	0.31835	-8.55547	4.54966	1.56598e-12	thyroglobulin-like
LOC106512077	21.4467	2.62288	-18.8238	2.90193	0.000268265	perlwapin-like
LOC106512081	8.746	2.82035	-5.92565	1.59025	0.0308605	uncharacterized LOC106512081
LOC106512084	43.6606	17.969	-25.6915	1.27072	0.000546692	#N/A
LOC106512086	4.77847	0.0529772	-4.7255	5.18548	3.82438e-06	#N/A
LOC106512093	2.1598	0.376068	-1.78373	2.48769	1.30103e-07	#N/A
LOC106512097	2.74569	0.312643	-2.43305	3.0869	3.88438e-08	uncharacterized LOC106512097
LOC106512098	19.7899	2.33142	-17.4585	2.98292	4.84131e-06	unconventional myosin-Ic-like
LOC106512115	3.17258	0.787587	-2.38499	1.93643	0.0245497	nuclear GTPase SLIP-GC-like
LOC106512121	18.4307	55.1343	36.7035	-1.56415	0.000347569	NTF2-related export protein 2-like
LOC106512126	3.82223	1.27277	-2.54946	1.56032	0.0460451	#N/A
LOC106512128	73.7055	3.63582	-70.0696	4.26249	1.57039e-21	#N/A
LOC106512129	10.0471	1.18441	-8.86268	2.86207	0.00328519	#N/A
LOC106512130	18.3093	3.93666	-14.3727	2.18018	4.95389e-05	#N/A
LOC106512134	121.584	38.7434	-82.841	1.63067	0.000739471	#N/A
LOC106512138	10.4042	2.17528	-8.22892	2.17953	0.0011048	lymphocyte antigen 75-like
LOC106512139	27.1593	10.7102	-16.4491	1.32508	0.0143552	uncharacterized LOC106512139
LOC106512140	6.08524	1.5817	-4.50354	1.90097	6.8826e-06	#N/A
LOC106512146	0.571038	3.01376	2.44273	-2.2699	0.0171363	uncharacterized LOC106512146
LOC106512158	9.83677	1.93998	-7.89679	2.30255	5.43373e-05	#N/A
LOC106512160	10.335	0.14322	-10.1917	5.68999	2.59565e-12	#N/A
LOC106512161	26.5477	6.54079	-20.0069	1.97021	0.00361808	sarcoplasmic/endoplasmic reticulum calcium ATPase 2-like
LOC106512166	3.06332	0.745668	-2.31765	1.94744	0.0123718	palmitoyltransferase ZDHHC5-like
LOC106512169	11.3595	1.49775	-9.86176	2.86026	2.762e-09	#N/A
LOC106512181	109.26	9.86568	-99.3947	3.39097	1.21853e-11	uncharacterized LOC106512181
LOC106512184	4.807	0.880965	-3.92603	2.31465	0.00233896	peroxisome proliferator-activated receptor gamma coactivator 1-beta-like
LOC106512187	16.2824	2.53676	-13.7456	2.60777	1.49483e-05	histone-lysine N-methyltransferase 2C-like
LOC106512188	2.31782	0.221283	-2.09654	3.03754	0.013403	uncharacterized LOC106512188
LOC106512189	3.46679	0.325964	-3.14083	3.25675	3.3886e-05	uncharacterized LOC106512189
LOC106512190	39.2431	16.1996	-23.0435	1.26464	0.00130614	hydroxyacid-oxoacid transhydrogenase, mitochondrial-like
LOC106512195	3.0667	0	-3.0667	8.44106	1.55191e-13	uncharacterized LOC106512195
LOC106512197	8.28457	1.90429	-6.38028	2.02596	0.0104436	#N/A
LOC106512198	3.74056	0.238927	-3.50163	3.78619	1.67751e-07	uncharacterized LOC106512198
LOC106512202	0.358763	2.40681	2.04804	-2.67683	1.86099e-06	#N/A
LOC106512203	4.96923	20.4287	15.4595	-1.96276	0.013612	ras GTPase-activating-like protein IQGAP1
LOC106512204	11.3838	1.90445	-9.47938	2.52305	1.5059e-05	grainyhead-like protein 2 homolog
LOC106512207	0.278662	2.98754	2.70887	-3.22129	1.92908e-08	feline leukemia virus subgroup C receptor-related protein 1-like
LOC106512215	0.126664	16.61	16.4833	-6.58065	2.66334e-25	beta-crystallin B1-like
LOC106512216	17.9947	1.03687	-16.9578	4.00916	1.19567e-14	uncharacterized LOC106512216
LOC106512224	7.83897	30.1417	22.3028	-1.92048	1.46203e-06	coiled-coil domain-containing protein 25-like
LOC106512229	8.03235	2.73136	-5.30098	1.53547	0.00453913	protein delta homolog 1-like
LOC106512233	3.85894	11.5265	7.6676	-1.54757	0.0162535	#N/A
LOC106512239	17.0138	6.74073	-10.2731	1.31326	0.0379578	liprin-alpha-1-like
LOC106512242	33.477	11.6507	-21.8263	1.4989	0.00172371	WW domain-binding protein 2-like
LOC106512247	154.119	38.7919	-115.327	1.92549	0.0139125	#N/A
LOC106512248	4.46204	20.7644	16.3024	-2.18318	2.6432e-07	importin-4-like
LOC106512257	14.4376	5.54157	-8.89605	1.35477	0.0313995	#N/A
LOC106512261	3.63725	0.22372	-3.41353	3.70137	6.5762e-05	laminin subunit alpha-5-like
LOC106512268	36.052	5.15355	-30.8985	2.75603	5.07156e-08	N-lysine methyltransferase SETD8-A-like
LOC106512273	6.38949	1.30857	-5.08091	2.15304	0.0234436	uncharacterized LOC106512273
LOC106512278	20.9293	7.39985	-13.5294	1.47466	0.0136931	#N/A
LOC106512286	7.17726	0.408464	-6.7688	3.87572	2.72837e-06	15-hydroxyprostaglandin dehydrogenase [NAD(+)]-like
LOC106512298	58.3384	13.163	-45.1754	2.13422	9.95505e-12	poly(U)-specific endoribonuclease-C-like
LOC106512299	79.7527	35.331	-44.4217	1.16672	0.0154666	#N/A
LOC106512300	0.622114	3.7887	3.16659	-2.46728	0.00174417	zonadhesin-like
LOC106512306	21.0777	4.75722	-16.3204	2.11364	6.41172e-06	uncharacterized LOC106512306
LOC106512310	9.42484	2.16373	-7.26111	2.01966	0.0387262	uncharacterized LOC106512310
LOC106512311	14.4566	2.79991	-11.6566	2.2457	0.0214284	uncharacterized LOC106512311
LOC106512315	12.8011	1.25606	-11.545	3.27301	1.198e-10	Nance-Horan syndrome protein-like
LOC106512319	4.04986	0.044718	-4.00514	5.70806	8.92178e-08	#N/A
LOC106512320	3.12007	0	-3.12007	6.75247	1.91772e-07	#N/A
LOC106512322	7.9389	1.77164	-6.16726	2.09223	6.31273e-05	obscurin-like
LOC106512325	45.8543	9.63846	-36.2158	2.19387	0.000146731	receptor-type tyrosine-protein phosphatase O-like
LOC106512326	50.6234	5.35417	-45.2693	3.20646	1.36364e-27	uncharacterized protein CXorf57-like
LOC106512327	117.232	20.0058	-97.2258	2.51628	6.30872e-10	#N/A
LOC106512328	8.32348	0.360502	-7.96298	4.37952	3.6923e-17	Nance-Horan syndrome protein-like
LOC106512334	7.37514	1.50167	-5.87347	2.19459	0.00657349	#N/A
LOC106512339	2.97108	0.299729	-2.67135	3.1806	9.30345e-06	uncharacterized LOC106512339
LOC106512340	3.46783	0.891115	-2.57672	1.9281	0.000273557	uncharacterized LOC106512340
LOC106512345	19.7795	3.3863	-16.3932	2.53974	7.15188e-11	#N/A
LOC106512347	9.01913	1.26642	-7.7527	2.80774	1.24677e-12	UDP-glucuronosyltransferase 2B10-like
LOC106512348	5.38036	0.665048	-4.71532	2.96472	1.31848e-11	uncharacterized LOC106512348
LOC106512351	2.92413	0.317166	-2.60697	2.75286	0.0327595	#N/A
LOC106512352	11.2688	2.91244	-8.35637	1.89878	0.00568458	piggyBac transposable element-derived protein 3-like
LOC106512358	41.4328	3.46932	-37.9635	3.26904	0.000866737	neuroblast differentiation-associated protein AHNAK-like
LOC106512359	6.50249	2.17064	-4.33185	1.54533	0.0188194	#N/A
LOC106512361	12.2928	1.96828	-10.3245	2.59424	4.99083e-07	uncharacterized LOC106512361
LOC106512362	7.56153	0.985787	-6.57575	2.8454	1.81796e-06	uncharacterized LOC106512362
LOC106512364	2.64906	0.249737	-2.39932	3.28754	2.94308e-07	uncharacterized LOC106512364
LOC106512365	5.50638	1.07344	-4.43293	2.21423	0.028319	#N/A
LOC106512370	6.69981	17.5622	10.8624	-1.37183	0.022255	cholesteryl ester transfer protein-like
LOC106512380	8.61242	1.43891	-7.17351	2.39231	0.0169689	#N/A
LOC106512383	7.22864	1.34011	-5.88853	2.39147	1.27832e-05	#N/A
LOC106512385	0.503687	7.15107	6.64738	-3.69978	1.48256e-11	carbohydrate sulfotransferase 15-like
LOC106512387	4.0076	0.79464	-3.21296	2.22137	0.011375	sialidase-like
LOC106512390	2.64693	0.146096	-2.50083	3.88734	5.9816e-06	uncharacterized LOC106512390
LOC106512396	40.4819	15.3945	-25.0874	1.38539	0.00092755	argininosuccinate lyase-like
LOC106512397	6.65321	0.618833	-6.03437	3.26155	9.42386e-06	uncharacterized LOC106512397
LOC106512398	43.2798	4.24864	-39.0311	3.29191	6.29707e-13	uncharacterized LOC106512398
LOC106512401	95.9713	25.3482	-70.6232	1.86609	0.00818025	uncharacterized LOC106512401
LOC106512408	1781.31	520.357	-1260.95	1.7193	0.0382834	#N/A
LOC106512418	4.2667	0.714879	-3.55182	2.45855	0.00332875	uncharacterized LOC106512418
LOC106512422	55.0829	15.5056	-39.5773	1.77771	0.0136813	RNA-binding protein 25-like
LOC106512430	15.8536	2.12941	-13.7242	2.76476	0.000345244	cell wall protein DAN4-like
LOC106512434	12.8375	1.86463	-10.9729	2.72779	1.39515e-08	interferon regulatory factor 2-like
LOC106512436	8.45071	1.36418	-7.08653	2.53346	0.000238602	#N/A
LOC106512439	21.7188	6.71264	-15.0062	1.66036	0.000148552	probable cation-transporting ATPase 13A2
LOC106512440	48.6197	6.71691	-41.9027	2.81525	4.84976e-12	dual specificity protein phosphatase CDC14A-like
LOC106512445	5.077	15.335	10.258	-1.57777	0.000190302	nuclear respiratory factor 1-like
LOC106512446	7.31778	19.2171	11.8994	-1.36753	0.043583	#N/A
LOC106512447	16.4681	4.43515	-12.033	1.85827	0.000234775	glutamate receptor-interacting protein 1-like
LOC106512448	283.485	2328.14	2044.65	-2.96714	1.95645e-08	#N/A
LOC106512451	11.7561	3.25508	-8.50098	1.78798	0.0120103	atrial natriuretic peptide-converting enzyme-like
LOC106512456	4.84117	0.849284	-3.99189	2.30721	0.0102186	#N/A
LOC106512457	5.24584	0.913757	-4.33208	2.44645	3.20946e-07	#N/A
LOC106512459	6.26765	1.6747	-4.59295	1.85291	0.000556721	leucine-rich repeat flightless-interacting protein 2-like
LOC106512463	10.0384	0.816975	-9.22138	3.41552	3.15511e-05	sodium-coupled neutral amino acid transporter 3-like
LOC106512468	18.1254	2.26576	-15.8596	2.86727	0.000148327	dedicator of cytokinesis protein 4-like
LOC106512472	8.60364	23.1434	14.5398	-1.40953	0.00231278	helicase SKI2W-like
LOC106512476	3.5298	0.501577	-3.02822	2.65787	0.000922609	WD repeat-containing protein 63-like
LOC106512480	3.49751	1.27669	-2.22082	1.3657	0.0435223	#N/A
LOC106512482	25.0346	55.1355	30.1009	-1.13084	0.0167787	isocitrate dehydrogenase [NAD] subunit alpha, mitochondrial
LOC106512484	9.36727	20.467	11.0998	-1.11888	0.0416747	plexin-B1-like
LOC106512486	27.0621	6.69579	-20.3663	1.98898	7.44e-05	N-acetylglucosamine-6-sulfatase-like
LOC106512488	9.85162	1.49643	-8.35519	2.66425	2.62844e-06	potassium channel subfamily K member 5-like
LOC106512489	2.04621	0.32233	-1.72388	2.52018	0.000329118	histone H2A.Z-specific chaperone CHZ1-like
LOC106512492	11.2278	4.42591	-6.80193	1.32704	0.000948376	deformed epidermal autoregulatory factor 1 homolog
LOC106512493	29.31	9.69311	-19.6168	1.57975	0.000170737	2-acylglycerol O-acyltransferase 2-B-like
LOC106512496	15.7089	1.72069	-13.9882	3.10527	6.20654e-08	proteoglycan 4-like
LOC106512501	2.4173	0.540351	-1.87695	2.11234	0.00132181	#N/A
LOC106512503	4.07144	0.788218	-3.28322	2.22205	0.0207119	G2/M phase-specific E3 ubiquitin-protein ligase-like
LOC106512510	0.899395	8.67196	7.77256	-3.09808	4.84396e-05	#N/A
LOC106512512	5.28382	1.03168	-4.25214	2.25455	0.00421027	#N/A
LOC106512516	33.8263	4.95259	-28.8737	2.69848	3.18231e-06	nitric oxide synthase-interacting protein-like
LOC106512519	11.1056	1.35105	-9.75458	2.94526	2.64019e-06	peptidase inhibitor 16-like
LOC106512521	2.33838	0.303119	-2.03527	2.75745	0.00586645	#N/A
LOC106512528	224.123	104.672	-119.45	1.09008	0.0302151	#N/A
LOC106512534	0.711606	8.92416	8.21255	-3.47104	3.27714e-07	centromere protein I-like
LOC106512541	3.55466	12.9078	9.35315	-1.84042	2.2025e-07	monocyte to macrophage differentiation factor-like
LOC106512554	18.2488	1.43118	-16.8177	3.64276	2.65504e-26	homeodomain-interacting protein kinase 2-like
LOC106512555	2.57143	0.150447	-2.42098	3.86025	3.81605e-05	HORMA domain-containing protein 1-like
LOC106512556	2.68209	0.233499	-2.44859	3.17188	0.0063568	PTB domain-containing engulfment adapter protein 1-like
LOC106512558	12.6769	2.00114	-10.6757	2.52164	0.00164142	probable E3 ubiquitin-protein ligase HERC1
LOC106512559	5.35957	1.43907	-3.92051	1.82371	0.0373106	sodium/hydrogen exchanger 7-like
LOC106512561	2.26993	0.570773	-1.69915	1.94842	0.00890725	uncharacterized LOC106512561
LOC106512562	7.92495	0.715283	-7.20967	3.28926	2.1594e-06	midasin-like
LOC106512571	0.740266	3.73527	2.995	-2.29131	1.58698e-05	#N/A
LOC106512576	28.39	6.77981	-21.6102	2.03006	2.71416e-05	uncharacterized LOC106512576
LOC106512578	64.7433	15.9661	-48.7773	2.01776	1.53653e-22	protein NDRG3-like
LOC106512592	31.7477	2.53754	-29.2102	3.54759	1.05443e-09	cytochrome P450 2K1-like
LOC106512593	11.3943	2.88354	-8.51075	1.91812	0.0113462	#N/A
LOC106512594	8.5862	2.62535	-5.96084	1.67923	0.00636567	protein CLEC16A-like
LOC106512597	195.421	13.9154	-181.505	3.62861	4.93224e-07	#N/A
LOC106512605	1.52924	7.05072	5.52147	-2.19116	1.02882e-16	UDP-glucose:glycoprotein glucosyltransferase 2-like
LOC106512606	4.4437	0.315302	-4.1284	3.73302	3.5777e-06	fish-egg lectin-like
LOC106512610	38.1724	13.282	-24.8904	1.50256	0.00238922	microtubule-actin cross-linking factor 1-like
LOC106512611	3.57385	0.279325	-3.29452	3.46144	1.63624e-06	nuclear receptor ROR-beta-like
LOC106512618	1.13653	4.06813	2.9316	-1.80764	0.000886568	caspase-8-like
LOC106512626	38.9507	18.4384	-20.5123	1.07245	0.0375124	phosphoribosylformylglycinamidine synthase-like
LOC106512628	14.564	3.22345	-11.3406	2.14113	2.22053e-06	NEDD4-binding protein 1-like
LOC106512635	3.24313	1.07644	-2.16669	1.56772	0.0186238	SH3 and multiple ankyrin repeat domains protein 3-like
LOC106512636	1.43203	5.44112	4.00909	-1.85529	0.0195305	coagulation factor XIII A chain-like
LOC106512644	64.919	9.93883	-54.9801	2.67949	8.95895e-14	serine/arginine repetitive matrix protein 2-like
LOC106512645	13.5211	2.04342	-11.4777	2.59018	0.00148925	uncharacterized LOC106512645
LOC106512646	2.76983	8.38776	5.61793	-1.56269	0.00572418	#N/A
[truncated: 5,602 more rows]

## Sheet: H
GO enrichment for transcripts in 4 dpd embryos that increased in abundance when compared to DII t=0
GOMFID	Term	Count	Size	enrichment	p-value after multiple hypothesis correction
GO:0003676	nucleic acid binding	805	2550	1.83568	3.82011e-08
GO:0003677	DNA binding	469	1386	3.62017	4.22715e-08
GO:0003682	chromatin binding	141	342	17.8751	6.37881e-07
GO:1901363	heterocyclic compound binding	1123	3780	1.16541	3.79846e-06
GO:0097159	organic cyclic compound binding	1132	3814	1.1539	3.79846e-06
GO:0043565	sequence-specific DNA binding	218	603	8.89005	1.29155e-05
GO:0004298	threonine-type endopeptidase activity	13	15	856.729	0.00022855
GO:0070003	threonine-type peptidase activity	13	15	856.729	0.00022855
GO:0003678	DNA helicase activity	24	39	233.972	0.000497449
GO:0004812	aminoacyl-tRNA ligase activity	24	41	211.703	0.00125686
GO:0016875	ligase activity, forming carbon-oxygen bonds	24	41	211.703	0.00125686
GO:0016876	ligase activity, forming aminoacyl-tRNA and related compounds	24	41	211.703	0.00125686
GO:0003690	double-stranded DNA binding	160	465	10.9723	0.0071911
GO:0004386	helicase activity	51	121	51.6514	0.00942318
GO:0008094	DNA-dependent ATPase activity	25	48	160.894	0.00942318
GO:0003688	DNA replication origin binding	8	9	1464.49	0.00957154
GO:0017111	nucleoside-triphosphatase activity	173	513	9.74752	0.00957154
GO:0016462	pyrophosphatase activity	182	544	9.11919	0.00988912
GO:0003887	DNA-directed DNA polymerase activity	15	24	386.146	0.0101622
GO:0016817	hydrolase activity, acting on acid anhydrides	182	546	9.0525	0.0101622
GO:0016818	hydrolase activity, acting on acid anhydrides, in phosphorus-containing anhydrides	182	546	9.0525	0.0101622
GO:0005198	structural molecule activity	130	373	13.8551	0.0101622
GO:0000988	transcription factor activity, protein binding	145	423	12.0163	0.0103476
GO:0003684	damaged DNA binding	26	53	137.247	0.0146726
GO:0000989	transcription factor activity, transcription factor binding	143	420	12.0204	0.0146726
GO:0043566	structure-specific DNA binding	29	62	111.866	0.0183469
GO:0070990	snRNP binding	7	8	1621.81	0.0194528
GO:0034061	DNA polymerase activity	16	28	302.612	0.0203482
GO:0003723	RNA binding	361	1179	3.8509	0.0228664
GO:1990837	sequence-specific double-stranded DNA binding	139	413	12.0836	0.0252254
GO:0001047	core promoter binding	44	108	55.9355	0.0292319
GO:0003712	transcription cofactor activity	129	382	13.1083	0.0310267
GO:0003697	single-stranded DNA binding	28	62	108.008	0.0347926
GO:0017069	snRNA binding	17	32	246.168	0.0347926
GO:0005179	hormone activity	9	13	789.657	0.0417895
GO:0004536	deoxyribonuclease activity	22	46	154.166	0.0421917
GO:0046933	proton-transporting ATP synthase activity, rotational mechanism	8	11	980.364	0.0454101
GO:0048256	flap endonuclease activity	6	7	1815.67	0.0455996
GO:0005694	chromosome	285	614	11.2096	2.12479e-23
GO:0044427	chromosomal part	242	523	13.1188	1.5105e-19
GO:0043233	organelle lumen	1171	3621	1.32429	1.08264e-16
GO:0031974	membrane-enclosed lumen	1171	3621	1.32429	1.08264e-16
GO:0070013	intracellular organelle lumen	1171	3621	1.32429	1.08264e-16
GO:0005654	nucleoplasm	855	2523	1.99166	1.76616e-16
GO:0098687	chromosomal region	120	223	35.7811	1.46817e-15
GO:0031981	nuclear lumen	963	2924	1.67014	4.10594e-15
GO:0000228	nuclear chromosome	155	323	22.0297	2.43998e-14
GO:0032991	macromolecular complex	1041	3215	1.49338	2.43998e-14
GO:0000775	chromosome, centromeric region	85	144	60.7822	3.61535e-14
GO:0044428	nuclear part	1016	3144	1.52409	1.30102e-13
GO:0044454	nuclear chromosome part	142	297	23.8703	4.82289e-13
GO:0043234	protein complex	870	2653	1.83285	9.14566e-13
GO:0000793	condensed chromosome	84	148	56.8641	9.33819e-13
GO:0000779	condensed chromosome, centromeric region	56	87	109.706	1.49847e-11
GO:0005657	replication fork	36	48	231.688	2.50911e-10
GO:0000777	condensed chromosome kinetochore	49	78	119.423	1.48457e-09
GO:0000776	kinetochore	58	100	86.0024	2.48762e-09
GO:0043228	non-membrane-bounded organelle	857	2711	1.72904	1.7697e-08
GO:0043232	intracellular non-membrane-bounded organelle	857	2711	1.72904	1.7697e-08
GO:0043596	nuclear replication fork	25	31	385.744	2.41468e-08
GO:0005819	spindle	101	226	29.3216	2.21847e-07
GO:0030894	replisome	17	20	630.19	3.06675e-06
GO:0043601	nuclear replisome	16	19	657.197	9.30412e-06
GO:0000785	chromatin	113	277	21.8374	1.07518e-05
GO:0030532	small nuclear ribonucleoprotein complex	35	62	135.01	2.5942e-05
GO:0000784	nuclear chromosome, telomeric region	36	65	126.345	3.27932e-05
GO:0044451	nucleoplasm part	278	811	6.26737	3.81149e-05
GO:0032993	protein-DNA complex	39	73	108.518	3.81149e-05
GO:0000502	proteasome complex	30	51	171.027	4.00672e-05
GO:1905369	endopeptidase complex	30	51	171.027	4.00672e-05
GO:1905368	peptidase complex	36	67	118.915	7.25944e-05
GO:0055029	nuclear DNA-directed RNA polymerase complex	50	104	68.5466	7.55762e-05
GO:0015630	microtubule cytoskeleton	267	784	6.44112	9.53308e-05
GO:0000428	DNA-directed RNA polymerase complex	50	105	67.2472	0.00010076
GO:0005875	microtubule associated complex	45	93	77.1488	0.000168875
GO:0097525	spliceosomal snRNP complex	30	54	152.551	0.000168875
GO:0005839	proteasome core complex	13	16	752.984	0.000176225
GO:0030880	RNA polymerase complex	50	107	64.7567	0.000176225
GO:0005813	centrosome	133	358	15.3875	0.000259743
GO:0000780	condensed nuclear chromosome, centromeric region	10	11	1225.45	0.000293618
GO:0061695	transferase complex, transferring phosphorus-containing groups	76	186	32.5739	0.000461924
GO:0070652	HAUS complex	8	8	1853.5	0.000461924
GO:0000781	chromosome, telomeric region	40	83	86.0967	0.000488106
GO:0016591	DNA-directed RNA polymerase II, holoenzyme	39	81	88.1408	0.000613419
GO:0000790	nuclear chromatin	74	183	32.7651	0.0008257
GO:0034709	methylosome	9	10	1334.52	0.000848845
GO:0000940	condensed chromosome outer kinetochore	9	10	1334.52	0.000848845
GO:0000922	spindle pole	46	102	65.5602	0.000948855
GO:0043209	myelin sheath	57	134	47.0704	0.00104091
GO:0042575	DNA polymerase complex	10	12	1029.72	0.00106522
GO:0044430	cytoskeletal part	310	957	5.01904	0.00106522
GO:1902494	catalytic complex	272	829	5.86871	0.0011048
GO:0000109	nucleotide-excision repair complex	11	14	832.184	0.0011048
GO:0005685	U1 snRNP	12	16	695.062	0.0011048
GO:0005686	U2 snRNP	12	16	695.062	0.0011048
GO:0005681	spliceosomal complex	61	147	41.8579	0.00123509
GO:0005687	U4 snRNP	7	7	2118.29	0.00125213
GO:0019773	proteasome core complex, alpha-subunit complex	7	7	2118.29	0.00125213
GO:0070603	SWI/SNF superfamily-type complex	29	57	132.352	0.00128832
GO:0034708	methyltransferase complex	32	65	112.307	0.00128832
GO:0022624	proteasome accessory complex	15	23	420.454	0.00163354
GO:0017053	transcriptional repressor complex	29	58	127.828	0.00179865
GO:0000315	organellar large ribosomal subunit	24	45	175.739	0.00179865
GO:0005762	mitochondrial large ribosomal subunit	24	45	175.739	0.00179865
GO:0000794	condensed nuclear chromosome	27	53	142.526	0.00195287
GO:0031010	ISWI-type complex	8	9	1464.49	0.00204332
GO:0005680	anaphase-promoting complex	12	17	615.696	0.00233541
GO:0000792	heterochromatin	26	51	148.223	0.002412
GO:0005721	pericentric heterochromatin	10	13	877.396	0.00257583
GO:0005874	microtubule	99	269	20.2868	0.0026264
GO:0031390	Ctf18 RFC-like complex	6	6	2471.33	0.00355929
GO:0005663	DNA replication factor C complex	6	6	2471.33	0.00355929
GO:0005683	U7 snRNP	6	6	2471.33	0.00355929
GO:0005688	U6 snRNP	6	6	2471.33	0.00355929
GO:0000796	condensin complex	6	6	2471.33	0.00355929
GO:0000778	condensed nuclear chromosome kinetochore	6	6	2471.33	0.00355929
GO:0044798	nuclear transcription factor complex	43	100	63.7604	0.00371406
GO:0005838	proteasome regulatory particle	13	20	481.91	0.00381223
GO:0005667	transcription factor complex	81	216	25.7431	0.0041005
GO:0000313	organellar ribosome	33	72	94.3912	0.0041005
GO:0005761	mitochondrial ribosome	33	72	94.3912	0.0041005
GO:0005689	U12-type spliceosomal complex	15	25	355.872	0.00458605
GO:0090575	RNA polymerase II transcription factor complex	36	81	81.3608	0.00458605
GO:0099080	supramolecular complex	121	345	15.074	0.00458605
GO:0099081	supramolecular polymer	121	345	15.074	0.00458605
GO:0099512	supramolecular fiber	121	345	15.074	0.00458605
GO:0034399	nuclear periphery	40	93	68.5767	0.00501665
GO:0070938	contractile ring	7	8	1621.81	0.00501665
GO:0042555	MCM complex	7	8	1621.81	0.00501665
GO:0016605	PML body	33	73	91.8229	0.00501665
GO:0005815	microtubule organizing center	161	478	10.4485	0.00517457
GO:0099513	polymeric cytoskeletal fiber	120	344	15.0365	0.00570069
GO:0019866	organelle inner membrane	140	413	12.1706	0.00831254
GO:0071013	catalytic step 2 spliceosome	34	78	82.8652	0.00886339
GO:0005720	nuclear heterochromatin	14	24	360.403	0.00899242
GO:0031618	nuclear pericentric heterochromatin	5	5	2965.6	0.00995779
GO:0000808	origin recognition complex	5	5	2965.6	0.00995779
GO:0005664	nuclear origin of replication recognition complex	5	5	2965.6	0.00995779
GO:0005658	alpha DNA polymerase:primase complex	5	5	2965.6	0.00995779
GO:0031298	replication fork protection complex	5	5	2965.6	0.00995779
GO:0008622	epsilon DNA polymerase complex	5	5	2965.6	0.00995779
GO:0097526	spliceosomal tri-snRNP complex	13	22	398.273	0.0106605
GO:0005743	mitochondrial inner membrane	128	378	13.2834	0.0125652
GO:1990234	transferase complex	175	536	9.03215	0.0134873
GO:0005871	kinesin complex	16	30	263.609	0.0134954
GO:0045120	pronucleus	7	9	1281.43	0.0144776
GO:0000346	transcription export complex	7	9	1281.43	0.0144776
GO:0005759	mitochondrial matrix	117	345	14.5757	0.0173682
GO:0044815	DNA packaging complex	14	26	307.089	0.0219118
GO:0000307	cyclin-dependent protein kinase holoenzyme complex	12	21	403.483	0.0220963
GO:0030529	intracellular ribonucleoprotein complex	187	584	8.13015	0.0236412
GO:1990904	ribonucleoprotein complex	187	585	8.10238	0.0253749
GO:0005669	transcription factor TFIID complex	15	29	264.471	0.0253749
GO:0071011	precatalytic spliceosome	13	24	334.66	0.0272213
GO:0090568	nuclear transcriptional repressor complex	11	19	451.823	0.0272213
GO:0071564	npBAF complex	8	12	823.778	0.0285992
GO:0072686	mitotic spindle	21	46	147.159	0.0300645
GO:0031261	DNA replication preinitiation complex	4	4	3707	0.0300645
GO:0031262	Ndc80 complex	4	4	3707	0.0300645
GO:0016589	NURF complex	4	4	3707	0.0300645
GO:0000444	MIS12/MIND type complex	4	4	3707	0.0300645
GO:0000942	condensed nuclear chromosome outer kinetochore	4	4	3707	0.0300645
GO:0042382	paraspeckles	4	4	3707	0.0300645
GO:1990726	Lsm1-7-Pat1 complex	4	4	3707	0.0300645
GO:0008250	oligosaccharyltransferase complex	6	8	1390.12	0.0361747
GO:0034715	pICln-Sm protein complex	5	6	2059.44	0.0366599
GO:0000347	THO complex	5	6	2059.44	0.0366599
GO:0000445	THO complex part of transcription export complex	5	6	2059.44	0.0366599
GO:0031967	organelle envelope	258	837	5.46074	0.0368852
GO:0005876	spindle microtubule	16	33	217.859	0.0372412
GO:0045202	synapse	148	459	10.4164	0.0380023
GO:0031975	envelope	258	838	5.44771	0.0384186
GO:0071010	prespliceosome	9	15	593.12	0.0388697
GO:0005739	mitochondrion	379	1263	3.52302	0.0388775
GO:0090544	BAF-type complex	11	20	407.77	0.0391278
GO:0016604	nuclear body	173	547	8.57342	0.0454446
GO:0035097	histone methyltransferase complex	21	48	135.151	0.0476639
GO:0005665	DNA-directed RNA polymerase II, core complex	8	13	701.917	0.0478569
GO:0005740	mitochondrial envelope	172	545	8.58654	0.0492002
GO:1990391	DNA repair complex	16	34	205.232	0.0492002
GO:0022402	cell cycle process	437	996	6.53199	1.13708e-28
GO:0000278	mitotic cell cycle	349	747	9.27399	1.13708e-28
GO:1903047	mitotic cell cycle process	328	689	10.2451	1.13708e-28
GO:0007049	cell cycle	513	1252	4.85279	6.02784e-26
GO:0044772	mitotic cell cycle phase transition	200	394	19.1038	1.05584e-20
GO:0044770	cell cycle phase transition	206	411	18.0828	1.3922e-20
GO:0051276	chromosome organization	205	415	17.6498	1.53462e-19
GO:0006261	DNA-dependent DNA replication	77	113	89.4162	1.01167e-16
GO:0007067	mitotic nuclear division	163	332	21.9277	6.65895e-15
GO:0006260	DNA replication	122	226	35.4181	7.87315e-15
GO:0098813	nuclear chromosome segregation	113	205	39.8706	1.45227e-14
GO:0007059	chromosome segregation	127	241	32.4229	1.73519e-14
GO:0000280	nuclear division	188	404	17.0796	1.73519e-14
GO:0000819	sister chromatid segregation	97	168	50.9607	3.34565e-14
GO:0006259	DNA metabolic process	288	696	8.8157	3.7834e-14
GO:0048285	organelle fission	197	435	15.4373	8.56414e-14
GO:0000086	G2/M transition of mitotic cell cycle	101	180	46.2231	9.3065e-14
GO:0006281	DNA repair	184	404	16.7162	3.97105e-13
GO:0044839	cell cycle G2/M phase transition	102	186	43.7177	4.82642e-13
GO:0090304	nucleic acid metabolic process	1030	3170	1.51985	1.01144e-12
GO:0010564	regulation of cell cycle process	191	434	15.0361	6.26302e-12
GO:0006139	nucleobase-containing compound metabolic process	1132	3549	1.33265	7.10204e-12
GO:0051726	regulation of cell cycle	279	695	8.5648	7.55614e-12
GO:0051301	cell division	184	416	15.7657	9.49279e-12
GO:0031145	anaphase-promoting complex-dependent catabolic process	49	69	152.609	1.08705e-11
GO:0006310	DNA recombination	103	196	39.7565	1.08705e-11
GO:0006725	cellular aromatic compound metabolic process	1158	3648	1.29027	1.13121e-11
GO:0046483	heterocycle metabolic process	1151	3625	1.2988	1.32082e-11
GO:0006270	DNA replication initiation	29	32	419.934	1.62223e-11
GO:0034641	cellular nitrogen compound metabolic process	1247	3971	1.1726	1.63512e-11
GO:0051439	regulation of ubiquitin-protein ligase activity involved in mitotic cell cycle	44	61	175.338	7.12662e-11
GO:1904666	regulation of ubiquitin protein ligase activity	48	70	145.254	1.26997e-10
GO:1904668	positive regulation of ubiquitin protein ligase activity	47	68	150.717	1.3545e-10
GO:0051436	negative regulation of ubiquitin-protein ligase activity involved in mitotic cell cycle	43	60	177.112	1.73176e-10
GO:1901360	organic cyclic compound metabolic process	1176	3745	1.24333	2.12643e-10
GO:0051437	positive regulation of ubiquitin-protein ligase activity involved in regulation of mitotic cell cycle transition	44	63	164.382	3.79069e-10
GO:1904667	negative regulation of ubiquitin protein ligase activity	43	61	171.353	3.96651e-10
GO:1901990	regulation of mitotic cell cycle phase transition	117	244	29.1399	5.37847e-10
GO:0007346	regulation of mitotic cell cycle	161	370	17.4383	1.23896e-09
GO:1901987	regulation of cell cycle phase transition	121	258	26.9543	1.42993e-09
GO:0000070	mitotic sister chromatid segregation	60	101	87.215	1.68532e-09
GO:0007062	sister chromatid cohesion	59	99	89.2615	2.02255e-09
GO:0006807	nitrogen compound metabolic process	1311	4260	1.07119	2.46368e-09
GO:0051443	positive regulation of ubiquitin-protein transferase activity	51	81	115.261	2.55115e-09
GO:0034645	cellular macromolecule biosynthetic process	962	3023	1.56092	4.63552e-09
GO:0009059	macromolecule biosynthetic process	982	3098	1.51716	7.00468e-09
GO:0051444	negative regulation of ubiquitin-protein transferase activity	44	67	145.34	7.34466e-09
GO:0006974	cellular response to DNA damage stimulus	233	593	9.82492	7.34466e-09
GO:0006312	mitotic recombination	31	41	273.449	1.89286e-08
GO:2000060	positive regulation of protein ubiquitination involved in ubiquitin-dependent protein catabolic process	46	74	124.56	4.0413e-08
GO:0051438	regulation of ubiquitin-protein transferase activity	53	91	94.9021	5.8726e-08
GO:0000722	telomere maintenance via recombination	25	31	385.744	9.85715e-08
GO:0010389	regulation of G2/M transition of mitotic cell cycle	51	88	97.6534	1.51705e-07
GO:0071103	DNA conformation change	71	139	54.4893	2.26305e-07
GO:0007417	central nervous system development	232	610	9.24508	2.46365e-07
GO:1902749	regulation of cell cycle G2/M phase transition	53	94	88.9411	2.67314e-07
GO:0007051	spindle organization	49	85	100.564	3.77507e-07
GO:0010948	negative regulation of cell cycle process	96	208	32.9024	3.88135e-07
GO:0045930	negative regulation of mitotic cell cycle	94	203	33.8235	4.46366e-07
GO:0006333	chromatin assembly or disassembly	48	83	103.316	4.46366e-07
GO:0006397	mRNA processing	151	368	16.5335	5.5443e-07
GO:0016070	RNA metabolic process	885	2813	1.65839	6.64076e-07
GO:0045786	negative regulation of cell cycle	151	371	16.2672	1.02712e-06
GO:0044271	cellular nitrogen compound biosynthetic process	920	2942	1.5761	1.04882e-06
GO:0000375	RNA splicing, via transesterification reactions	112	257	25.144	1.04882e-06
GO:0021510	spinal cord development	46	80	106.576	1.08461e-06
GO:0010972	negative regulation of G2/M transition of mitotic cell cycle	40	66	136.162	1.20069e-06
GO:0021515	cell differentiation in spinal cord	30	44	229.773	1.52537e-06
GO:0044249	cellular biosynthetic process	1134	3710	1.22165	1.78068e-06
GO:0000398	mRNA splicing, via spliceosome	110	254	25.2818	1.95762e-06
GO:0000377	RNA splicing, via transesterification reactions with bulged adenosine as nucleophile	110	254	25.2818	1.95762e-06
GO:0000725	recombinational repair	45	79	106.916	2.11828e-06
GO:0021953	central nervous system neuron differentiation	63	125	59.7865	2.56117e-06
GO:0000075	cell cycle checkpoint	82	177	38.8106	3.31494e-06
GO:1902750	negative regulation of cell cycle G2/M phase transition	40	68	128.27	3.50538e-06
GO:0000724	double-strand break repair via homologous recombination	44	78	107.237	4.23608e-06
GO:1901576	organic substance biosynthetic process	1145	3763	1.199	4.29985e-06
GO:2000058	regulation of protein ubiquitination involved in ubiquitin-dependent protein catabolic process	46	83	99.0112	4.32483e-06
GO:0010467	gene expression	1001	3251	1.40437	4.87482e-06
GO:1901988	negative regulation of cell cycle phase transition	76	162	42.9404	4.90582e-06
GO:0071824	protein-DNA complex subunit organization	69	143	50.0334	4.90582e-06
GO:0008380	RNA splicing	133	326	18.5566	5.03146e-06
GO:0006323	DNA packaging	49	91	87.7396	5.22153e-06
GO:1901991	negative regulation of mitotic cell cycle phase transition	74	157	44.5159	5.414e-06
GO:0006302	double-strand break repair	74	157	44.5159	5.414e-06
GO:0051304	chromosome separation	33	53	174.199	6.77894e-06
GO:0051960	regulation of nervous system development	191	505	11.1054	7.00837e-06
GO:0006521	regulation of cellular amino acid metabolic process	28	42	235.365	7.3875e-06
GO:0007399	nervous system development	461	1386	3.55842	7.69287e-06
GO:0006271	DNA strand elongation involved in DNA replication	14	15	922.631	8.49138e-06
GO:0051983	regulation of chromosome segregation	40	70	121.045	8.52099e-06
GO:0051225	spindle assembly	40	70	121.045	8.52099e-06
GO:0006289	nucleotide-excision repair	52	100	77.1056	8.52099e-06
GO:0009058	biosynthetic process	1158	3823	1.17485	9.01756e-06
GO:0006336	DNA replication-independent nucleosome assembly	21	28	397.179	1.17733e-05
GO:0050767	regulation of neurogenesis	172	450	12.5946	1.23821e-05
GO:0006283	transcription-coupled nucleotide-excision repair	38	66	129.354	1.27279e-05
GO:0048699	generation of neurons	312	898	5.737	1.41274e-05
GO:0051321	meiotic cell cycle	65	136	52.1096	1.48103e-05
GO:0022008	neurogenesis	330	960	5.30951	1.9618e-05
GO:0033045	regulation of sister chromatid segregation	33	55	161.76	2.01861e-05
GO:0019438	aromatic compound biosynthetic process	802	2572	1.79769	2.07251e-05
GO:0050768	negative regulation of neurogenesis	74	162	41.8104	2.13556e-05
GO:0034728	nucleosome organization	42	77	105.039	2.17079e-05
GO:0030182	neuron differentiation	287	822	6.29826	2.5725e-05
GO:0045665	negative regulation of neuron differentiation	61	127	56.0796	2.5725e-05
GO:0034724	DNA replication-independent nucleosome organization	21	29	370.259	2.80697e-05
GO:0065004	protein-DNA complex assembly	59	122	58.778	2.89022e-05
GO:0018130	heterocycle biosynthetic process	799	2567	1.79795	2.92182e-05
GO:0051961	negative regulation of nervous system development	78	175	37.766	3.35048e-05
GO:0000082	G1/S transition of mitotic cell cycle	80	181	36.2089	3.64451e-05
GO:0006366	transcription from RNA polymerase II promoter	416	1253	3.92893	3.70024e-05
GO:0001764	neuron migration	50	99	75.6453	3.85023e-05
GO:0000731	DNA synthesis involved in DNA repair	34	59	144.83	4.51352e-05
GO:0044843	cell cycle G1/S phase transition	82	188	34.4018	4.98449e-05
GO:0016073	snRNA metabolic process	39	72	111.553	6.26858e-05
GO:0045664	regulation of neuron differentiation	143	371	15.4053	6.26858e-05
GO:0019219	regulation of nucleobase-containing compound metabolic process	711	2271	2.04417	6.34644e-05
GO:0034654	nucleobase-containing compound biosynthetic process	784	2528	1.81905	7.14035e-05
GO:0007420	brain development	172	462	11.9489	7.14035e-05
GO:0031497	chromatin assembly	36	65	126.345	7.5793e-05
GO:1901362	organic cyclic compound biosynthetic process	815	2638	1.73656	7.5793e-05
GO:0021517	ventral spinal cord development	25	39	243.721	7.60495e-05
GO:0006334	nucleosome assembly	32	56	151.306	0.000110997
GO:0006353	DNA-templated transcription, termination	43	84	90.3634	0.00012753
GO:0031398	positive regulation of protein ubiquitination	61	133	51.1339	0.000150288
GO:0030900	forebrain development	102	252	23.8167	0.00016159
GO:0006351	transcription, DNA-templated	683	2191	2.10969	0.000210897
GO:0031397	negative regulation of protein ubiquitination	50	104	68.5466	0.000211965
GO:0032200	telomere organization	54	115	60.5453	0.000219182
GO:0060322	head development	178	489	11.0379	0.00021949
GO:0097659	nucleic acid-templated transcription	683	2192	2.10776	0.000219602
GO:0071459	protein localization to chromosome, centromeric region	11	12	1132.69	0.000225758
GO:0007423	sensory organ development	128	333	17.1161	0.000229592
GO:0097711	ciliary basal body docking	40	78	97.4885	0.00024449
GO:0000723	telomere maintenance	53	113	61.5462	0.000266037
GO:0048663	neuron fate commitment	30	53	158.362	0.000267504
GO:0033554	cellular response to stress	424	1305	3.69171	0.000302792
GO:0033238	regulation of cellular amine metabolic process	29	51	165.326	0.000329275
GO:0000226	microtubule cytoskeleton organization	124	323	17.6238	0.000329275
GO:0034508	centromere complex assembly	19	28	359.352	0.00034603
GO:0098781	ncRNA transcription	43	87	84.2389	0.000359464
GO:0033044	regulation of chromosome organization	54	117	58.4931	0.00037508
GO:0051205	protein insertion into membrane	17	24	437.632	0.000418333
GO:0006996	organelle organization	702	2269	2.02186	0.000418333
GO:0051204	protein insertion into mitochondrial membrane	14	18	640.716	0.000442495
GO:0061641	CENP-A containing chromatin organization	15	20	556.05	0.000447862
GO:0034080	CENP-A containing nucleosome assembly	15	20	556.05	0.000447862
GO:1903321	negative regulation of protein modification by small protein conjugation or removal	51	110	62.4982	0.000531229
GO:0060284	regulation of cell development	186	522	10.1217	0.000531229
GO:0070125	mitochondrial translational elongation	38	75	100.171	0.000531229
GO:0043488	regulation of mRNA stability	52	113	60.385	0.000566523
GO:1903322	positive regulation of protein modification by small protein conjugation or removal	63	144	45.0503	0.000568413
GO:0051171	regulation of nitrogen compound metabolic process	751	2447	1.85975	0.000591813
GO:0090068	positive regulation of cell cycle process	74	176	35.4233	0.000592663
GO:0010965	regulation of mitotic sister chromatid separation	23	38	236.18	0.000605394
GO:0007091	metaphase/anaphase transition of mitotic cell cycle	23	38	236.18	0.000605394
GO:0044784	metaphase/anaphase transition of cell cycle	23	38	236.18	0.000605394
GO:0051310	metaphase plate congression	23	38	236.18	0.000605394
GO:0009301	snRNA transcription	32	60	131.804	0.000605394
GO:0042795	snRNA transcription from RNA polymerase II promoter	32	60	131.804	0.000605394
GO:0043487	regulation of RNA stability	54	119	56.5435	0.000605631
GO:0031146	SCF-dependent proteasomal ubiquitin-dependent protein catabolic process	30	55	147.055	0.000607733
GO:0034501	protein localization to kinetochore	10	11	1225.45	0.00061469
GO:1903046	meiotic cell cycle process	51	111	61.3772	0.000661146
GO:0070126	mitochondrial translational termination	38	76	97.5526	0.000712973
GO:0010721	negative regulation of cell development	77	186	33.0025	0.000724769
GO:0045005	DNA-dependent DNA replication maintenance of fidelity	18	27	366.123	0.000728107
GO:0009452	7-methylguanosine RNA capping	21	34	269.367	0.000855798
GO:0036260	RNA capping	21	34	269.367	0.000855798
GO:0031055	chromatin remodeling at centromere	16	23	448.484	0.000914907
GO:0016043	cellular component organization	1176	3972	1.10528	0.000914907
GO:0034502	protein localization to chromosome	28	51	159.625	0.000914907
GO:0006369	termination of RNA polymerase II transcription	28	51	159.625	0.000914907
GO:0032774	RNA biosynthetic process	694	2256	2.02192	0.000934807
GO:0006297	nucleotide-excision repair, DNA gap filling	15	21	504.354	0.000982614
GO:0021516	dorsal spinal cord development	12	15	790.827	0.000983171
GO:0032543	mitochondrial translation	49	107	63.4616	0.000983182
GO:0033260	nuclear DNA replication	14	19	575.047	0.00102359
GO:0031570	DNA integrity checkpoint	56	127	51.4829	0.00105482
GO:0010604	positive regulation of macromolecule metabolic process	542	1729	2.68839	0.00105482
GO:1902850	microtubule cytoskeleton organization involved in mitosis	25	44	191.477	0.00105482
GO:0006418	tRNA aminoacylation for protein translation	25	44	191.477	0.00105482
GO:0033047	regulation of mitotic sister chromatid segregation	25	44	191.477	0.00105482
GO:0007088	regulation of mitotic nuclear division	47	102	66.9854	0.00111871
GO:0016071	mRNA metabolic process	175	494	10.6333	0.00111871
GO:0098727	maintenance of cell number	52	116	57.302	0.00111871
GO:0006370	7-methylguanosine mRNA capping	19	30	313.036	0.0011326
GO:0043010	camera-type eye development	77	189	31.9632	0.00123683
GO:0045787	positive regulation of cell cycle	94	241	23.9981	0.00143751
GO:0051052	regulation of DNA metabolic process	103	269	21.1065	0.00154209
GO:0006298	mismatch repair	17	26	372.893	0.00157061
GO:0051306	mitotic sister chromatid separation	23	40	213.153	0.00158148
GO:0031325	positive regulation of cellular metabolic process	532	1701	2.72637	0.00158148
GO:0001736	establishment of planar polarity	45	98	69.4773	0.00166453
GO:0007164	establishment of tissue polarity	45	98	69.4773	0.00166453
GO:0002478	antigen processing and presentation of exogenous peptide antigen	50	112	59.104	0.00166453
GO:0006338	chromatin remodeling	50	112	59.104	0.00166453
GO:0019985	translesion synthesis	20	33	272.323	0.00166453
GO:0001709	cell fate determination	20	33	272.323	0.00166453
GO:0051783	regulation of nuclear division	51	115	57.1817	0.00173814
GO:0051252	regulation of RNA metabolic process	635	2062	2.21452	0.001806
GO:0036297	interstrand cross-link repair	22	38	225.911	0.00189275
GO:0090263	positive regulation of canonical Wnt signaling pathway	43	93	73.72	0.00192694
GO:0002479	antigen processing and presentation of exogenous peptide antigen via MHC class I, TAP-dependent	28	53	147.805	0.00195065
GO:0014013	regulation of gliogenesis	33	66	112.333	0.00195065
GO:0022616	DNA strand elongation	15	22	459.545	0.00195838
GO:0090307	mitotic spindle assembly	24	43	192.467	0.0019679
GO:0043038	amino acid activation	26	48	167.33	0.00197513
GO:0007017	microtubule-based process	162	458	11.4516	0.00208508
GO:0019884	antigen processing and presentation of exogenous antigen	50	113	58.0625	0.00208508
GO:0008334	histone mRNA metabolic process	14	20	518.98	0.00215134
GO:0071478	cellular response to radiation	51	116	56.2001	0.00215654
GO:1901796	regulation of signal transduction by p53 class mediator	52	119	54.4493	0.00222645
GO:1902099	regulation of metaphase/anaphase transition of cell cycle	21	36	240.269	0.00222645
GO:0030071	regulation of mitotic metaphase/anaphase transition	21	36	240.269	0.00222645
GO:0060071	Wnt signaling pathway, planar cell polarity pathway	42	91	75.2054	0.0022883
GO:0051297	centrosome organization	42	91	75.2054	0.0022883
GO:0001844	protein insertion into mitochondrial membrane involved in apoptotic signaling pathway	12	16	695.062	0.00236973
GO:0048485	sympathetic nervous system development	12	16	695.062	0.00236973
GO:0021537	telencephalon development	69	169	35.8227	0.0023806
GO:2000026	regulation of multicellular organismal development	341	1054	4.55151	0.00246598
GO:0045862	positive regulation of proteolysis	95	248	22.9036	0.00248172
GO:0019827	stem cell population maintenance	50	114	57.0483	0.00257211
GO:0009893	positive regulation of metabolic process	565	1825	2.51539	0.00257211
GO:0035567	non-canonical Wnt signaling pathway	51	117	55.2435	0.00265476
GO:0051303	establishment of chromosome localization	26	49	160.57	0.00286971
GO:0061418	regulation of transcription from RNA polymerase II promoter in response to hypoxia	31	62	119.581	0.00287922
GO:0090175	regulation of establishment of planar polarity	42	92	73.5794	0.00295698
GO:0048665	neuron fate specification	16	25	379.597	0.00317359
GO:0045165	cell fate commitment	65	159	38.1243	0.00341753
GO:0021543	pallium development	52	121	52.6642	0.0034473
GO:0006415	translational termination	40	87	78.3617	0.0034473
GO:2001141	regulation of RNA biosynthetic process	609	1984	2.29412	0.00349655
GO:0033683	nucleotide-excision repair, DNA incision	21	37	227.457	0.00351442
GO:0043039	tRNA aminoacylation	25	47	167.813	0.0035222
GO:0032990	cell part morphogenesis	216	640	7.81945	0.00355638
GO:0045931	positive regulation of mitotic cell cycle	42	93	72.0055	0.00382804
GO:0048002	antigen processing and presentation of peptide antigen	50	116	55.0981	0.00408092
GO:0007093	mitotic cell cycle checkpoint	51	119	53.4022	0.00417229
GO:0050000	chromosome localization	26	50	154.211	0.00417229
GO:1901030	positive regulation of mitochondrial outer membrane permeabilization involved in apoptotic signaling pathway	14	21	470.73	0.00422467
GO:0006296	nucleotide-excision repair, DNA incision, 5'-to lesion	20	35	242.09	0.00426896
GO:0090329	regulation of DNA-dependent DNA replication	20	35	242.09	0.00426896
GO:0006325	chromatin organization	157	449	11.5475	0.00435863
GO:0001654	eye development	84	218	26.2089	0.0043912
GO:0061564	axon development	115	315	17.1854	0.00461995
GO:0010628	positive regulation of gene expression	333	1036	4.60052	0.00463921
GO:0006399	tRNA metabolic process	60	146	41.7377	0.00471041
GO:0006355	regulation of transcription, DNA-templated	603	1969	2.30626	0.00471041
GO:0045596	negative regulation of cell differentiation	133	373	14.1748	0.00501637
GO:0007006	mitochondrial membrane organization	34	72	97.2515	0.00518703
GO:1903506	regulation of nucleic acid-templated transcription	603	1971	2.30158	0.00520998
GO:0097150	neuronal stem cell population maintenance	12	17	615.696	0.00520998
GO:0000083	regulation of transcription involved in G1/S transition of mitotic cell cycle	12	17	615.696	0.00520998
GO:0042590	antigen processing and presentation of exogenous peptide antigen via MHC class I	28	56	132.393	0.00533692
GO:0006406	mRNA export from nucleus	39	86	78.1898	0.00533692
GO:0071427	mRNA-containing ribonucleoprotein complex export from nucleus	39	86	78.1898	0.00533692
GO:0007126	meiotic nuclear division	45	103	62.8957	0.00533706
GO:0097154	GABAergic neuron differentiation	9	11	1102.91	0.00533706
GO:0051307	meiotic chromosome separation	9	11	1102.91	0.00533706
GO:0044786	cell cycle DNA replication	16	26	350.959	0.00540196
GO:1903052	positive regulation of proteolysis involved in cellular protein catabolic process	57	138	44.3812	0.00541763
GO:1900740	positive regulation of protein insertion into mitochondrial membrane involved in apoptotic signaling pathway	11	15	724.924	0.00544358
GO:1900739	regulation of protein insertion into mitochondrial membrane involved in apoptotic signaling pathway	11	15	724.924	0.00544358
GO:0051173	positive regulation of nitrogen compound metabolic process	348	1090	4.34319	0.00544559
GO:0045935	positive regulation of nucleobase-containing compound metabolic process	327	1019	4.66962	0.00563374
GO:2001251	negative regulation of chromosome organization	26	51	148.223	0.00567252
GO:0048858	cell projection morphogenesis	209	623	7.98459	0.00584323
GO:0060255	regulation of macromolecule metabolic process	968	3268	1.34398	0.00587937
GO:0043044	ATP-dependent chromatin remodeling	24	46	168.181	0.00604356
GO:0031577	spindle checkpoint	18	31	277.736	0.00604356
GO:0007080	mitotic metaphase plate congression	18	31	277.736	0.00604356
GO:0045685	regulation of glial cell differentiation	22	41	194.061	0.00631095
GO:1902108	regulation of mitochondrial membrane permeability involved in apoptotic process	20	36	228.827	0.00631347
GO:0007052	mitotic spindle organization	20	36	228.827	0.00631347
GO:0071840	cellular component organization or biogenesis	1198	4099	1.05726	0.00646244
GO:0051962	positive regulation of nervous system development	108	296	18.2778	0.00646244
GO:0006520	cellular amino acid metabolic process	83	218	25.8969	0.00661852
GO:0000077	DNA damage checkpoint	50	119	52.3551	0.00729352
GO:0021522	spinal cord motor neuron differentiation	17	29	299.734	0.00736883
GO:0030261	chromosome condensation	14	22	428.909	0.00742788
GO:0008608	attachment of spindle microtubules to kinetochore	14	22	428.909	0.00742788
GO:0003357	noradrenergic neuron differentiation	6	6	2471.33	0.00757383
GO:0000022	mitotic spindle elongation	6	6	2471.33	0.00757383
GO:0051255	spindle midzone assembly	6	6	2471.33	0.00757383
GO:0045839	negative regulation of mitotic nuclear division	19	34	243.713	0.00771095
GO:0048856	anatomical structure development	954	3225	1.3601	0.00783502
GO:0010468	regulation of gene expression	736	2449	1.81963	0.00791697
GO:0006396	RNA processing	230	697	7.02013	0.0079882
GO:0031123	RNA 3'-end processing	38	85	77.9881	0.0079882
GO:0007275	multicellular organism development	855	2872	1.53702	0.0079882
GO:0001738	morphogenesis of a polarized epithelium	46	108	58.4781	0.00815394
GO:0007409	axonogenesis	106	292	18.4341	0.00853964
GO:0006357	regulation of transcription from RNA polymerase II promoter	344	1084	4.34093	0.00871555
GO:1901976	regulation of cell cycle checkpoint	16	27	325.443	0.00872768
GO:1901028	regulation of mitochondrial outer membrane permeabilization involved in apoptotic signaling pathway	16	27	325.443	0.00872768
GO:2000112	regulation of cellular macromolecule biosynthetic process	679	2250	1.98878	0.0087313
GO:0015931	nucleobase-containing compound transport	58	144	41.4749	0.00912654
GO:0030902	hindbrain development	42	97	66.1894	0.00912654
GO:0031023	microtubule organizing center organization	42	97	66.1894	0.00912654
GO:0003407	neural retina development	20	37	216.625	0.00934074
GO:0031175	neuron projection development	190	566	8.79434	0.00936086
GO:0044767	single-organism developmental process	1006	3417	1.27759	0.00965675
GO:0050793	regulation of developmental process	437	1406	3.27788	0.0096963
GO:0007063	regulation of sister chromatid cohesion	12	18	549.185	0.00976975
GO:0032502	developmental process	1020	3468	1.25755	0.00988054
GO:0051254	positive regulation of RNA metabolic process	281	872	5.47969	0.0100418
GO:0010556	regulation of macromolecule biosynthetic process	691	2296	1.94364	0.0102259
GO:0090305	nucleic acid phosphodiester bond hydrolysis	49	118	52.1813	0.0103395
GO:0071897	DNA biosynthetic process	55	136	44.0928	0.0107919
GO:0044106	cellular amine metabolic process	35	78	85.3024	0.0113478
GO:1902680	positive regulation of RNA biosynthetic process	271	840	5.69499	0.0114719
GO:0072331	signal transduction by p53 class mediator	70	182	31.3356	0.0118573
GO:0006354	DNA-templated transcription, elongation	45	107	58.2811	0.0120691
GO:0021987	cerebral cortex development	37	84	77.7545	0.0123119
GO:0032984	macromolecular complex disassembly	78	207	26.9921	0.0123511
GO:0042787	protein ubiquitination involved in ubiquitin-dependent protein catabolic process	64	164	35.2838	0.0124792
GO:0038061	NIK/NF-kappaB signaling	32	70	96.8359	0.0125249
GO:0031297	replication fork processing	14	23	392.423	0.0125596
GO:1903364	positive regulation of cellular protein catabolic process	59	149	39.406	0.0127711
GO:0043241	protein complex disassembly	75	198	28.367	0.0127861
GO:0021527	spinal cord association neuron differentiation	8	10	1186.24	0.0129864
GO:0000076	DNA replication checkpoint	9	12	926.75	0.0129868
GO:0071482	cellular response to light stimulus	33	73	91.8229	0.0130648
GO:0031326	regulation of cellular biosynthetic process	710	2369	1.8759	0.0131044
GO:0032465	regulation of cytokinesis	20	38	205.374	0.0135506
GO:0006405	RNA export from nucleus	41	96	65.9666	0.0135506
GO:0010975	regulation of neuron projection development	99	274	19.5531	0.0138243
GO:0097345	mitochondrial outer membrane permeabilization	18	33	245.091	0.0139565
GO:0008283	cell proliferation	357	1137	4.09477	0.0141343
GO:0031323	regulation of cellular metabolic process	948	3219	1.35659	0.0141594
GO:0032392	DNA geometric change	23	46	161.174	0.014274
GO:0006352	DNA-templated transcription, initiation	63	162	35.5953	0.0143966
GO:0090596	sensory organ morphogenesis	63	162	35.5953	0.0143966
GO:0030177	positive regulation of Wnt signaling pathway	48	117	51.9939	0.014808
GO:0009887	animal organ morphogenesis	211	642	7.59093	0.0149535
GO:0051236	establishment of RNA localization	53	132	45.1035	0.0150186
GO:0031345	negative regulation of cell projection organization	40	94	67.1254	0.016407
GO:0048666	neuron development	213	650	7.47542	0.0166317
GO:0035794	positive regulation of mitochondrial membrane permeability	19	36	217.386	0.0166707
GO:0048731	system development	767	2577	1.71257	0.0166767
GO:0045934	negative regulation of nucleobase-containing compound metabolic process	253	785	6.08785	0.0168323
GO:0042063	gliogenesis	62	160	35.9116	0.0170204
GO:0045132	meiotic chromosome segregation	22	44	168.5	0.0176396
GO:0046902	regulation of mitochondrial membrane permeability	22	44	168.5	0.0176396
GO:0009308	amine metabolic process	35	80	81.0906	0.0178115
GO:0010001	glial cell differentiation	50	124	48.218	0.0178115
GO:0050657	nucleic acid transport	52	130	45.6246	0.0178115
GO:0050658	RNA transport	52	130	45.6246	0.0178115
GO:0031124	mRNA 3'-end processing	30	66	102.121	0.0183277
GO:0002474	antigen processing and presentation of peptide antigen via MHC class I	30	66	102.121	0.0183277
GO:0034644	cellular response to UV	26	55	127.447	0.0187118
GO:0050769	positive regulation of neurogenesis	95	264	20.2115	0.0187449
GO:0051784	negative regulation of nuclear division	20	39	194.977	0.0190744
GO:0009889	regulation of biosynthetic process	716	2401	1.84167	0.0203268
GO:1902110	positive regulation of mitochondrial membrane permeability involved in apoptotic process	18	34	230.886	0.0203268
GO:1902686	mitochondrial outer membrane permeabilization involved in programmed cell death	18	34	230.886	0.0203268
GO:0048483	autonomic nervous system development	18	34	230.886	0.0203268
GO:0070987	error-free translesion synthesis	11	17	564.388	0.0204813
GO:0042276	error-prone translesion synthesis	11	17	564.388	0.0204813
GO:0007005	mitochondrion organization	165	493	10.0664	0.0206553
GO:0051985	negative regulation of chromosome segregation	16	29	282.102	0.0206717
GO:0033046	negative regulation of sister chromatid segregation	16	29	282.102	0.0206717
GO:0019882	antigen processing and presentation	52	131	44.9307	0.0208918
GO:0048839	inner ear development	48	119	50.2609	0.020919
GO:0034116	positive regulation of heterotypic cell-cell adhesion	5	5	2965.6	0.0213545
GO:1900262	regulation of DNA-directed DNA polymerase activity	5	5	2965.6	0.0213545
GO:1900264	positive regulation of DNA-directed DNA polymerase activity	5	5	2965.6	0.0213545
GO:0051256	mitotic spindle midzone assembly	5	5	2965.6	0.0213545
GO:0010720	positive regulation of cell development	107	304	17.168	0.0219398
GO:0019222	regulation of metabolic process	1008	3448	1.25721	0.0230528
GO:0043624	cellular protein complex disassembly	60	156	36.5582	0.0230567
GO:0042472	inner ear morphogenesis	30	67	99.0956	0.0231479
GO:0072148	epithelial cell fate commitment	10	15	659.022	0.0235778
GO:0021872	forebrain generation of neurons	22	45	161.094	0.0236196
GO:0061351	neural precursor cell proliferation	40	96	64.3576	0.0238629
GO:0002220	innate immune response activating cell surface receptor signaling pathway	31	70	93.8098	0.0238946
GO:0002223	stimulatory C-type lectin receptor signaling pathway	31	70	93.8098	0.0238946
GO:0021846	cell proliferation in forebrain	13	22	398.273	0.0238946
GO:0003209	cardiac atrium morphogenesis	13	22	398.273	0.0238946
GO:0035019	somatic stem cell population maintenance	26	56	122.936	0.0239576
GO:0050770	regulation of axonogenesis	43	105	57.8326	0.0242506
GO:0006839	mitochondrial transport	81	222	24.3703	0.0242854
GO:0048812	neuron projection morphogenesis	134	393	12.8648	0.0242854
GO:0003170	heart valve development	17	32	246.168	0.0242854
GO:0043933	macromolecular complex subunit organization	490	1610	2.80302	0.0246353
GO:0033048	negative regulation of mitotic sister chromatid segregation	15	27	305.103	0.0247909
GO:0002088	lens development in camera-type eye	23	48	148.023	0.0253805
GO:0021879	forebrain neuron differentiation	20	40	185.35	0.0258624
GO:0031396	regulation of protein ubiquitination	70	188	29.3674	0.0260396
GO:0031328	positive regulation of cellular biosynthetic process	326	1042	4.4521	0.0260396
GO:0071214	cellular response to abiotic stimulus	69	185	29.8943	0.0264483
GO:0006301	postreplication repair	21	43	168.409	0.0287092
GO:0070571	negative regulation of neuron projection regeneration	6	7	1815.67	0.0287092
GO:0045631	regulation of mechanoreceptor differentiation	6	7	1815.67	0.0287092
GO:0045607	regulation of auditory receptor cell differentiation	6	7	1815.67	0.0287092
GO:2000980	regulation of inner ear receptor cell differentiation	6	7	1815.67	0.0287092
GO:0046784	viral mRNA export from host cell nucleus	6	7	1815.67	0.0287092
GO:0035881	amacrine cell differentiation	6	7	1815.67	0.0287092
GO:0006273	lagging strand elongation	6	7	1815.67	0.0287092
GO:0048681	negative regulation of axon regeneration	6	7	1815.67	0.0287092
GO:0051231	spindle elongation	6	7	1815.67	0.0287092
GO:0018205	peptidyl-lysine modification	89	249	21.285	0.0287092
GO:0040034	regulation of development, heterochronic	8	11	980.364	0.0287092
GO:0031016	pancreas development	25	54	127.126	0.0287092
GO:0021766	hippocampus development	25	54	127.126	0.0287092
GO:0080090	regulation of primary metabolic process	937	3201	1.35597	0.0296691
GO:1902100	negative regulation of metaphase/anaphase transition of cell cycle	14	25	332.147	0.0296691
GO:0045841	negative regulation of mitotic metaphase/anaphase transition	14	25	332.147	0.0296691
GO:2000816	negative regulation of mitotic sister chromatid separation	14	25	332.147	0.0296691
GO:0071173	spindle assembly checkpoint	14	25	332.147	0.0296691
GO:0071174	mitotic spindle checkpoint	14	25	332.147	0.0296691
GO:0003230	cardiac atrium development	14	25	332.147	0.0296691
GO:0021892	cerebral cortex GABAergic interneuron differentiation	7	9	1281.43	0.0296691
GO:0003188	heart valve formation	7	9	1281.43	0.0296691
GO:0000712	resolution of meiotic recombination intermediates	7	9	1281.43	0.0296691
GO:0045893	positive regulation of transcription, DNA-templated	261	823	5.71378	0.0314024
GO:1903508	positive regulation of nucleic acid-templated transcription	261	823	5.71378	0.0314024
GO:0006275	regulation of DNA replication	35	83	75.3346	0.0317049
GO:0051053	negative regulation of DNA metabolic process	36	86	72.1752	0.0321849
GO:0048468	cell development	367	1188	3.85581	0.0321849
GO:0060041	retina development in camera-type eye	37	89	69.2635	0.0325099
GO:0045595	regulation of cell differentiation	295	940	4.9505	0.0325258
GO:0006414	translational elongation	40	98	61.7576	0.0332735
GO:0071166	ribonucleoprotein complex localization	41	101	59.5969	0.0333559
GO:0051028	mRNA transport	44	110	53.92	0.0333941
GO:0000729	DNA double-strand break processing	11	18	503.42	0.0334455
GO:0048678	response to axon injury	20	41	176.419	0.0342032
GO:0043388	positive regulation of DNA binding	15	28	283.699	0.03598
GO:0043486	histone exchange	15	28	283.699	0.03598
GO:0021761	limbic system development	31	72	88.6705	0.0359877
GO:0007094	mitotic spindle assembly checkpoint	13	23	364.393	0.0362911
GO:0051169	nuclear transport	116	339	14.9672	0.0369525
GO:0043583	ear development	53	138	41.2668	0.0369525
GO:0048522	positive regulation of cellular process	824	2803	1.55512	0.0369897
GO:0042471	ear morphogenesis	34	81	76.8407	0.0380426
GO:0048667	cell morphogenesis involved in neuron differentiation	122	359	14.0363	0.0380426
GO:0006368	transcription elongation from RNA polymerase II promoter	35	84	73.5516	0.0385027
GO:0006403	RNA localization	60	160	34.7531	0.0387273
GO:0090559	regulation of membrane permeability	22	47	147.676	0.040187
GO:0060249	anatomical structure homeostasis	82	230	22.9848	0.0413451
GO:1990542	mitochondrial transmembrane transport	28	64	101.363	0.0413451
GO:0006890	retrograde vesicle-mediated transport, Golgi to ER	28	64	101.363	0.0413451
GO:0014014	negative regulation of gliogenesis	16	31	246.876	0.0417666
GO:0050434	positive regulation of viral transcription	16	31	246.876	0.0417666
GO:0010557	positive regulation of macromolecule biosynthetic process	308	990	4.65975	0.0436695
GO:0021772	olfactory bulb development	14	26	307.089	0.044483
GO:0021988	olfactory lobe development	14	26	307.089	0.044483
GO:0070306	lens fiber cell differentiation	12	21	403.483	0.0445096
GO:0045687	positive regulation of glial cell differentiation	12	21	403.483	0.0445096
GO:1901992	positive regulation of mitotic cell cycle phase transition	20	42	168.118	0.0462005
GO:0048513	animal organ development	561	1875	2.36615	0.0468708
GO:0001708	cell fate specification	25	56	118.208	0.0470785
GO:2000179	positive regulation of neural precursor cell proliferation	17	34	218.059	0.0474378
GO:0051570	regulation of histone H3-K9 methylation	9	14	680.878	0.04774
GO:0031498	chromatin disassembly	9	14	680.878	0.04774
GO:0006337	nucleosome disassembly	9	14	680.878	0.04774
GO:0032986	protein-DNA complex disassembly	9	14	680.878	0.04774

## Sheet: I
GO enrichment for transcripts in 4 dpd embryos that decreased in abundance when compared to DII t=0
GOBPID	Term	Count	Size	enrichment	p-value after multiple hypothesis correction
GO:0007154	cell communication	985	3189	1.43618	5.39857e-10
GO:0007165	signal transduction	916	2937	1.5746	5.39857e-10
GO:0044700	single organism signaling	976	3168	1.44199	8.89894e-10
GO:0023052	signaling	977	3172	1.43983	8.89894e-10
GO:0032879	regulation of localization	447	1368	3.54175	6.13718e-06
GO:0035556	intracellular signal transduction	519	1621	2.92876	6.13718e-06
GO:0022610	biological adhesion	265	752	6.94853	6.57388e-06
GO:0007155	cell adhesion	263	749	6.95144	9.65671e-06
GO:0051716	cellular response to stimulus	1095	3730	1.16702	1.00945e-05
GO:0046903	secretion	287	831	6.16258	1.00945e-05
GO:0051179	localization	1039	3529	1.23707	1.50902e-05
GO:0032501	multicellular organismal process	1063	3620	1.20281	1.5309e-05
GO:0051270	regulation of cellular component movement	178	480	11.4557	2.33878e-05
GO:0006952	defense response	210	594	8.82529	0.000100737
GO:0001816	cytokine production	118	301	19.3122	0.000147857
GO:1902578	single-organism localization	560	1814	2.52346	0.000172664
GO:0040012	regulation of locomotion	167	459	11.7537	0.000191524
GO:0032940	secretion by cell	262	775	6.46816	0.000191524
GO:0009725	response to hormone	172	476	11.2563	0.000191524
GO:0006955	immune response	283	847	5.84928	0.000191524
GO:0044707	single-multicellular organism process	985	3374	1.28301	0.000191524
GO:0007009	plasma membrane organization	86	207	29.7605	0.000233773
GO:0040011	locomotion	300	908	5.39551	0.000237198
GO:0002376	immune system process	430	1362	3.43714	0.000268049
GO:0044765	single-organism transport	518	1675	2.73768	0.000268516
GO:2000145	regulation of cell motility	160	441	12.199	0.000268516
GO:0006897	endocytosis	139	374	14.7351	0.000289679
GO:0006810	transport	822	2788	1.56808	0.000456498
GO:0051674	localization of cell	266	800	6.16289	0.000456498
GO:0048870	cell motility	266	800	6.16289	0.000456498
GO:0051234	establishment of localization	847	2884	1.50999	0.000538682
GO:0048583	regulation of response to stimulus	628	2085	2.14205	0.000630293
GO:0009605	response to external stimulus	331	1028	4.64434	0.000630293
GO:0001817	regulation of cytokine production	105	272	21.0443	0.000630293
GO:0016192	vesicle-mediated transport	368	1158	4.06924	0.000630293
GO:0032870	cellular response to hormone stimulus	132	358	15.2718	0.000630293
GO:0030334	regulation of cell migration	149	413	12.953	0.000630293
GO:0098602	single organism cell adhesion	145	401	13.3709	0.000707517
GO:0070887	cellular response to chemical stimulus	472	1528	2.99763	0.000707517
GO:1902531	regulation of intracellular signal transduction	328	1022	4.65645	0.000800749
GO:0006811	ion transport	198	578	8.78804	0.000869047
GO:0050878	regulation of body fluid levels	100	261	21.7671	0.00128173
GO:0071417	cellular response to organonitrogen compound	111	297	18.6592	0.00152381
GO:1901701	cellular response to oxygen-containing compound	195	573	8.80659	0.00152381
GO:0016477	cell migration	243	739	6.59781	0.0020944
GO:0065008	regulation of biological quality	582	1941	2.29063	0.00210923
GO:0030335	positive regulation of cell migration	91	236	24.227	0.00210923
GO:0030155	regulation of cell adhesion	131	364	14.6606	0.00210923
GO:1901699	cellular response to nitrogen compound	126	348	15.4275	0.00214658
GO:0006939	smooth muscle contraction	24	42	201.741	0.00223128
GO:0044703	multi-organism reproductive process	153	437	11.8799	0.00223128
GO:0051049	regulation of transport	298	932	5.08706	0.00241644
GO:1901652	response to peptide	101	269	20.6966	0.0024654
GO:0051272	positive regulation of cellular component movement	94	247	22.8463	0.00249014
GO:0016337	single organismal cell-cell adhesion	130	363	14.6289	0.00259048
GO:0001775	cell activation	226	687	7.10031	0.00324024
GO:0098609	cell-cell adhesion	148	424	12.2071	0.00324024
GO:0006928	movement of cell or subcellular component	343	1095	4.24178	0.0034684
GO:0030029	actin filament-based process	155	448	11.4514	0.0034684
GO:2000147	positive regulation of cell motility	91	240	23.4262	0.00353205
GO:0051707	response to other organism	120	334	15.9504	0.0038372
GO:0043207	response to external biotic stimulus	120	334	15.9504	0.0038372
GO:0043434	response to peptide hormone	92	244	22.9135	0.0038372
GO:0040017	positive regulation of locomotion	92	244	22.9135	0.0038372
GO:0071495	cellular response to endogenous stimulus	242	745	6.46525	0.0038372
GO:0010876	lipid localization	72	182	32.2309	0.00418176
GO:0048518	positive regulation of biological process	882	3063	1.39398	0.0046492
GO:0003012	muscle system process	83	217	26.1361	0.00470108
GO:0006820	anion transport	71	180	32.4935	0.00497384
GO:0009607	response to biotic stimulus	126	356	14.7419	0.00497384
GO:0003008	system process	247	766	6.24197	0.00506677
GO:1901700	response to oxygen-containing compound	274	860	5.49334	0.00509548
GO:1901653	cellular response to peptide	77	199	28.8315	0.00510667
GO:0006869	lipid transport	63	156	38.3861	0.005275
GO:0007160	cell-matrix adhesion	53	126	49.5014	0.00534695
GO:0015711	organic anion transport	57	138	44.3812	0.00534695
GO:0051239	regulation of multicellular organismal process	456	1508	2.97334	0.00583442
GO:0032868	response to insulin	61	151	39.6697	0.00639807
GO:0045670	regulation of osteoclast differentiation	15	23	420.454	0.00649463
GO:0006887	exocytosis	173	516	9.6345	0.00649463
GO:0023051	regulation of signaling	541	1818	2.42712	0.0066387
GO:0034330	cell junction organization	69	176	33.0298	0.0066387
GO:0010646	regulation of cell communication	531	1782	2.47949	0.00665367
GO:0072659	protein localization to plasma membrane	65	164	35.8351	0.00698577
GO:0009719	response to endogenous stimulus	292	929	5.01688	0.0073307
GO:0007167	enzyme linked receptor protein signaling pathway	203	620	7.8306	0.0073307
GO:0034329	cell junction assembly	57	140	43.1222	0.00747072
GO:0030036	actin cytoskeleton organization	140	409	12.4098	0.00957226
GO:1990778	protein localization to cell periphery	67	172	33.5815	0.00957226
GO:0001676	long-chain fatty acid metabolic process	22	41	194.061	0.00979723
GO:0007599	hemostasis	73	191	29.6714	0.00979723
GO:0030154	cell differentiation	628	2144	2.02578	0.00979965
GO:0015849	organic acid transport	32	68	102.616	0.00979965
GO:0071375	cellular response to peptide hormone stimulus	71	185	30.7608	0.0100043
GO:0045933	positive regulation of muscle contraction	11	15	724.924	0.0101497
GO:0006937	regulation of muscle contraction	33	71	97.0688	0.0101527
GO:0006629	lipid metabolic process	253	798	5.89111	0.0103594
GO:0061572	actin filament bundle organization	42	97	66.1894	0.0103594
GO:0006936	muscle contraction	67	173	33.1944	0.0104988
GO:0050817	coagulation	73	192	29.3632	0.0106853
GO:0090002	establishment of protein localization to plasma membrane	49	118	52.1813	0.0106853
GO:0008219	cell death	369	1209	3.74331	0.0107349
GO:0007596	blood coagulation	72	189	29.8876	0.0107349
GO:0044712	single-organism catabolic process	179	544	8.96887	0.0115485
GO:0043408	regulation of MAPK cascade	121	349	14.7305	0.0123004
GO:0042127	regulation of cell proliferation	274	875	5.30661	0.0127576
GO:0009617	response to bacterium	71	187	30.1063	0.0127767
GO:0042221	response to chemical	608	2078	2.08783	0.0127767
GO:0090630	activation of GTPase activity	25	50	148.28	0.0130833
GO:0048511	rhythmic process	69	181	31.2302	0.0131764
GO:0009966	regulation of signal transduction	489	1646	2.67628	0.0138827
GO:1901698	response to nitrogen compound	172	523	9.32412	0.0146014
GO:0045055	regulated exocytosis	146	435	11.4408	0.0148627
GO:0019373	epoxygenase P450 pathway	6	6	2471.33	0.0148627
GO:0043547	positive regulation of GTPase activity	51	126	47.6334	0.0148627
GO:0044706	multi-multicellular organism process	46	111	55.3598	0.0151715
GO:0065009	regulation of molecular function	406	1349	3.30815	0.0157535
GO:0051056	regulation of small GTPase mediated signal transduction	78	211	25.9784	0.0157882
GO:0010243	response to organonitrogen compound	155	467	10.5385	0.0169486
GO:0007162	negative regulation of cell adhesion	53	133	44.4278	0.0171126
GO:0006468	protein phosphorylation	307	997	4.57963	0.0171126
GO:0007186	G-protein coupled receptor signaling pathway	84	231	23.342	0.0171126
GO:0010817	regulation of hormone levels	83	228	23.6751	0.0176101
GO:0051345	positive regulation of hydrolase activity	105	300	17.2993	0.0177801
GO:0032743	positive regulation of interleukin-2 production	11	16	637.141	0.0188134
GO:0010941	regulation of cell death	283	914	5.02316	0.0192458
GO:0006690	icosanoid metabolic process	23	46	161.174	0.0195588
GO:0032101	regulation of response to external stimulus	114	331	15.4288	0.0201026
GO:0046717	acid secretion	10	14	756.531	0.0209938
GO:0072348	sulfur compound transport	10	14	756.531	0.0209938
GO:0045321	leukocyte activation	194	604	7.88516	0.0212024
GO:0006898	receptor-mediated endocytosis	58	150	38.2233	0.0214582
GO:0051017	actin filament bundle assembly	40	95	65.7197	0.0214582
GO:0090257	regulation of muscle system process	42	101	61.0505	0.0214582
GO:0002252	immune effector process	182	563	8.51407	0.0215004
GO:0006954	inflammatory response	91	256	20.5894	0.021584
GO:0003013	circulatory system process	83	230	23.2651	0.0216605
GO:0008015	blood circulation	82	227	23.5963	0.022335
GO:0006940	regulation of smooth muscle contraction	13	21	437.107	0.0229996
GO:0019369	arachidonic acid metabolic process	13	21	437.107	0.0229996
GO:0051704	multi-organism process	344	1135	3.95958	0.0230422
GO:0043269	regulation of ion transport	71	192	28.5587	0.0233716
GO:0045216	cell-cell junction organization	59	154	36.8887	0.023483
GO:0046942	carboxylic acid transport	48	120	49.4267	0.0240398
GO:0012501	programmed cell death	345	1140	3.93633	0.0246907
GO:0051336	regulation of hydrolase activity	161	493	9.82233	0.0247846
GO:0006865	amino acid transport	23	47	154.388	0.0248429
GO:0007565	female pregnancy	40	96	64.3576	0.0248429
GO:0031532	actin cytoskeleton reorganization	28	61	111.579	0.0251768
GO:0006915	apoptotic process	335	1105	4.0682	0.0251768
GO:0033559	unsaturated fatty acid metabolic process	24	50	142.349	0.0266668
GO:1902532	negative regulation of intracellular signal transduction	103	298	17.1984	0.027007
GO:0048584	positive regulation of response to stimulus	325	1071	4.20133	0.0278371
GO:0071310	cellular response to organic substance	378	1262	3.51929	0.02911
GO:0022414	reproductive process	222	707	6.58562	0.02911
GO:0019933	cAMP-mediated signaling	16	29	282.102	0.0291147
GO:0032623	interleukin-2 production	16	29	282.102	0.0291147
GO:0032663	regulation of interleukin-2 production	14	24	360.403	0.0291147
GO:0003014	renal system process	26	56	122.936	0.0291147
GO:0034332	adherens junction organization	36	85	73.8835	0.0291147
GO:0031589	cell-substrate adhesion	75	207	25.9539	0.029147
GO:0000003	reproduction	222	708	6.56703	0.0300908
GO:0007275	multicellular organism development	816	2872	1.46691	0.0300908
GO:0010033	response to organic substance	475	1615	2.70042	0.0304739
GO:0032869	cellular response to insulin stimulus	50	128	45.2515	0.0308825
GO:0032504	multicellular organism reproduction	128	384	12.8715	0.0317501
GO:0050818	regulation of coagulation	23	48	148.023	0.0317993
GO:0060627	regulation of vesicle-mediated transport	93	267	19.3439	0.0323188
GO:0045944	positive regulation of transcription from RNA polymerase II promoter	191	601	7.84092	0.0323188
GO:0048609	multicellular organismal reproductive process	127	381	12.9729	0.0323188
GO:0007166	cell surface receptor signaling pathway	420	1417	3.10165	0.0323188
GO:0050790	regulation of catalytic activity	313	1032	4.3578	0.03233
GO:0071383	cellular response to steroid hormone stimulus	54	141	40.2752	0.0325414
GO:0002576	platelet degranulation	34	80	78.7738	0.0341753
GO:1903524	positive regulation of blood circulation	13	22	398.273	0.0342048
GO:0072593	reactive oxygen species metabolic process	50	129	44.5526	0.0353624
GO:0006953	acute-phase response	10	15	659.022	0.0353624
GO:0070371	ERK1 and ERK2 cascade	49	126	45.7654	0.0357726
GO:0006942	regulation of striated muscle contraction	21	43	168.409	0.0357726
GO:0042089	cytokine biosynthetic process	18	35	217.881	0.0365807
GO:0042107	cytokine metabolic process	18	35	217.881	0.0365807
GO:0071385	cellular response to glucocorticoid stimulus	18	35	217.881	0.0365807
GO:0043901	negative regulation of multi-organism process	27	60	111.21	0.0366111
GO:0044264	cellular polysaccharide metabolic process	27	60	111.21	0.0366111
GO:0051246	regulation of protein metabolic process	432	1464	2.98871	0.0366319
GO:1903409	reactive oxygen species biosynthetic process	22	46	154.166	0.0376761
GO:0007623	circadian rhythm	43	108	54.6643	0.0384487
GO:0044275	cellular carbohydrate catabolic process	16	30	263.609	0.0395507
GO:0030855	epithelial cell differentiation	120	360	13.7296	0.0395507
GO:0071384	cellular response to corticosteroid stimulus	19	38	195.105	0.0400163
GO:0031960	response to corticosteroid	34	81	76.8407	0.0403206
GO:0000272	polysaccharide catabolic process	12	20	444.84	0.040336
GO:0071407	cellular response to organic cyclic compound	108	320	15.6389	0.0411419
GO:0042981	regulation of apoptotic process	259	845	5.3786	0.041721
GO:0008202	steroid metabolic process	54	143	39.1565	0.0419874
GO:0001819	positive regulation of cytokine production	64	175	30.9875	0.0421793
GO:0070372	regulation of ERK1 and ERK2 cascade	46	118	48.9865	0.0422785
GO:0080134	regulation of response to stress	236	764	5.99526	0.0422785
GO:0032411	positive regulation of transporter activity	20	41	176.419	0.0425682
GO:0043067	regulation of programmed cell death	261	853	5.31894	0.0427504
GO:0002274	myeloid leukocyte activation	114	341	14.5371	0.0427504
GO:0042430	indole-containing compound metabolic process	8	11	980.364	0.0427504
GO:0017144	drug metabolic process	8	11	980.364	0.0427504
GO:1903792	negative regulation of anion transport	8	11	980.364	0.0427504
GO:0036035	osteoclast development	8	11	980.364	0.0427504
GO:0044255	cellular lipid metabolic process	200	638	7.2857	0.0429318
GO:0007015	actin filament organization	84	241	21.4451	0.0438841
GO:1900046	regulation of hemostasis	21	44	160.841	0.0438841
GO:0030193	regulation of blood coagulation	21	44	160.841	0.0438841
GO:0035112	genitalia morphogenesis	6	7	1815.67	0.0438841
GO:0086011	membrane repolarization during action potential	6	7	1815.67	0.0438841
GO:0061041	regulation of wound healing	29	67	95.7924	0.0445518
GO:0051764	actin crosslink formation	7	9	1281.43	0.0445518
GO:0043046	DNA methylation involved in gamete generation	7	9	1281.43	0.0445518
GO:0019372	lipoxygenase pathway	7	9	1281.43	0.0445518
GO:0031032	actomyosin structure organization	48	125	45.5516	0.0448086
GO:0048545	response to steroid hormone	72	202	26.1645	0.0448086
GO:0043270	positive regulation of ion transport	36	88	68.9318	0.0448086
GO:0046777	protein autophosphorylation	54	144	38.6146	0.0448086
GO:1903034	regulation of response to wounding	34	82	74.978	0.0449483
GO:0002761	regulation of myeloid leukocyte differentiation	22	47	147.676	0.0450101
GO:0055117	regulation of cardiac muscle contraction	18	36	205.944	0.0454062
GO:0043405	regulation of MAP kinase activity	67	186	28.7165	0.0455754
GO:0048522	positive regulation of cellular process	793	2803	1.49661	0.046237
GO:0042119	neutrophil activation	99	292	17.2168	0.046237
GO:0071702	organic substance transport	471	1614	2.681	0.0466345
GO:0042391	regulation of membrane potential	61	167	32.4324	0.047831
GO:1902105	regulation of leukocyte differentiation	42	107	54.3957	0.0485575
GO:0030817	regulation of cAMP biosynthetic process	19	39	185.228	0.0485575
GO:0006171	cAMP biosynthetic process	19	39	185.228	0.0485575
GO:0030316	osteoclast differentiation	19	39	185.228	0.0485575
GO:0071944	cell periphery	776	2320	2.13781	7.65517e-15
GO:0005886	plasma membrane	751	2258	2.18411	8.8613e-14
GO:0044459	plasma membrane part	383	1102	4.67647	1.81297e-08
GO:0005887	integral component of plasma membrane	209	557	9.98892	4.65564e-07
GO:0031226	intrinsic component of plasma membrane	212	586	9.15426	8.84217e-06
GO:0044425	membrane part	943	3158	1.40207	1.77255e-05
GO:0031982	vesicle	686	2264	1.98451	0.000175985
GO:0005615	extracellular space	207	595	8.67	0.000175985
GO:0098590	plasma membrane region	169	471	11.2961	0.000175985
GO:0097708	intracellular vesicle	323	987	4.91644	0.000175985
GO:0031410	cytoplasmic vesicle	322	985	4.92114	0.000184755
GO:0030054	cell junction	255	761	6.5291	0.000260853
GO:0016324	apical plasma membrane	55	123	53.9057	0.000429594
GO:0005938	cell cortex	66	156	40.214	0.000523191
GO:0005912	adherens junction	133	366	14.7222	0.000612776
GO:0070161	anchoring junction	137	379	14.1425	0.000612776
GO:0005576	extracellular region	694	2322	1.90861	0.000612776
GO:0031988	membrane-bounded vesicle	644	2143	2.07933	0.000636786
GO:0005911	cell-cell junction	98	258	21.8308	0.000931176
GO:0016023	cytoplasmic, membrane-bounded vesicle	284	880	5.43795	0.00121637
GO:0030141	secretory granule	156	448	11.5253	0.0012726
GO:0005604	basement membrane	32	64	115.844	0.00133996
GO:0099503	secretory vesicle	175	514	9.82187	0.00167272
GO:0005913	cell-cell adherens junction	28	55	137.251	0.00239709
GO:0099568	cytoplasmic region	77	199	28.8315	0.00243911
GO:0005925	focal adhesion	110	305	17.5338	0.00286783
GO:0031252	cell leading edge	96	261	20.8965	0.00323798
GO:0031224	intrinsic component of membrane	712	2424	1.79679	0.00327906
GO:0005924	cell-substrate adherens junction	110	307	17.3061	0.00346041
GO:0016021	integral component of membrane	698	2378	1.83027	0.00402426
GO:0044433	cytoplasmic vesicle part	208	637	7.60094	0.0042907
GO:0030055	cell-substrate junction	110	310	16.9727	0.00483131
GO:0016323	basolateral plasma membrane	43	101	62.5041	0.00592544
GO:0005773	vacuole	273	866	5.39771	0.00592544
GO:0031089	platelet dense granule lumen	6	6	2471.33	0.00597148
GO:0044448	cell cortex part	36	81	81.3608	0.00603295
GO:0070160	occluding junction	34	76	87.2839	0.0073005
GO:0043296	apical junction complex	38	88	72.7614	0.00801321
GO:0044437	vacuolar part	184	573	8.30981	0.0191731
GO:0044421	extracellular region part	609	2092	2.06337	0.0218959
GO:0043230	extracellular organelle	494	1676	2.60772	0.0225961
GO:0031012	extracellular matrix	97	281	18.2155	0.0225961
GO:0098857	membrane microdomain	60	161	34.3227	0.0225961
GO:0045121	membrane raft	60	161	34.3227	0.0225961
GO:1903561	extracellular vesicle	493	1675	2.60555	0.0225961
GO:0043186	P granule	8	11	980.364	0.0225961
GO:0045495	pole plasm	8	11	980.364	0.0225961
GO:0060293	germ plasm	8	11	980.364	0.0225961
GO:0045177	apical part of cell	61	165	33.2234	0.0235677
GO:0015629	actin cytoskeleton	103	303	16.6354	0.0251589
GO:0005923	bicellular tight junction	31	73	86.2578	0.0261453
GO:0044420	extracellular matrix component	34	82	74.978	0.0261453
GO:0070062	extracellular exosome	488	1665	2.6102	0.0310905
GO:0002102	podosome	12	21	403.483	0.0322068
GO:0098552	side of membrane	69	194	27.1849	0.0346231
GO:0042581	specific granule	37	93	63.4335	0.0375423
GO:0001726	ruffle	43	112	50.8294	0.0402241
GO:0009986	cell surface	109	329	14.932	0.0419362
GO:0005901	caveola	22	49	135.867	0.0422975
GO:0032432	actin filament bundle	18	38	184.837	0.0456882
GO:0005578	proteinaceous extracellular matrix	69	197	26.3633	0.0456882
GO:0031310	intrinsic component of vacuolar membrane	4	4	3707	0.0456882
GO:0098589	membrane region	75	217	23.617	0.0456882
GO:0042827	platelet dense granule	7	10	1037.96	0.0456882
GO:0012506	vesicle membrane	135	420	11.348	0.0456882
GO:0000323	lytic vacuole	135	420	11.348	0.0456882
GO:0005764	lysosome	135	420	11.348	0.0456882
GO:0098805	whole membrane	296	986	4.51461	0.0457926
GO:0019898	extrinsic component of membrane	55	152	35.2986	0.0457926
GO:0030863	cortical cytoskeleton	22	50	130.486	0.0479779
GO:0031253	cell projection membrane	57	159	33.4321	0.047989
GO:0031256	leading edge membrane	32	80	74.14	0.047989
GO:0044853	plasma membrane raft	24	56	113.48	0.047989
GO:0034774	secretory granule lumen	70	202	25.4377	0.0485665
GO:0097433	dense body	5	6	2059.44	0.0485665
GO:0046581	intercellular canaliculus	5	6	2059.44	0.0485665
GO:0004871	signal transducer activity	207	568	9.51385	0.000546206
GO:0038023	signaling receptor activity	127	320	18.3902	0.000546206
GO:0004896	cytokine receptor activity	19	28	359.352	0.00277105
GO:0060089	molecular transducer activity	159	434	12.517	0.00277105
GO:0004872	receptor activity	159	434	12.517	0.00277105
GO:0008289	lipid binding	138	370	14.9471	0.00308315
GO:0004888	transmembrane signaling receptor activity	102	263	21.8661	0.0053551
GO:0098772	molecular function regulator	280	837	5.92638	0.00555251
GO:0099600	transmembrane receptor activity	106	277	20.4847	0.00565758
GO:0061134	peptidase regulator activity	45	99	68.0808	0.00892731
GO:0005496	steroid binding	27	51	153.924	0.00893078
GO:0030414	peptidase inhibitor activity	36	75	94.8992	0.00934446
GO:0043167	ion binding	766	2525	1.78151	0.0095737
GO:0050839	cell adhesion molecule binding	106	283	19.6253	0.00963681
GO:0030246	carbohydrate binding	49	112	57.9219	0.00963681
GO:0051020	GTPase binding	66	163	36.8342	0.0121888
GO:0016301	kinase activity	196	575	8.79029	0.0121888
GO:0004629	phospholipase C activity	13	19	533.972	0.0121888
GO:0031267	small GTPase binding	60	146	41.7377	0.0122014
GO:0046872	metal ion binding	732	2417	1.85798	0.0122014
GO:0015171	amino acid transmembrane transporter activity	23	43	184.448	0.012268
GO:0046906	tetrapyrrole binding	32	67	105.702	0.0129447
GO:0005096	GTPase activator activity	71	180	32.4935	0.0129447
GO:0004866	endopeptidase inhibitor activity	33	70	99.862	0.0134375
GO:0016773	phosphotransferase activity, alcohol group as acceptor	179	524	9.66658	0.0138782
GO:0004867	serine-type endopeptidase inhibitor activity	21	39	204.726	0.0160655
GO:0043169	cation binding	734	2436	1.8341	0.0168089
GO:0015291	secondary active transmembrane transporter activity	46	108	58.4781	0.0168089
GO:0045296	cadherin binding	86	229	24.317	0.0174147
GO:0020037	heme binding	29	61	115.564	0.0197912
GO:0060589	nucleoside-triphosphatase regulator activity	84	224	24.8237	0.0197912
GO:0061135	endopeptidase regulator activity	34	75	89.627	0.020217
GO:0003707	steroid hormone receptor activity	19	35	229.985	0.0204806
GO:0030695	GTPase regulator activity	76	200	28.1732	0.0204806
GO:0005548	phospholipid transporter activity	17	31	262.306	0.0310574
GO:0043621	protein self-association	12	19	492.898	0.0310574
GO:0004672	protein kinase activity	148	434	11.651	0.0310574
GO:0005543	phospholipid binding	80	216	25.4252	0.0310574
GO:0005506	iron ion binding	37	86	74.1801	0.0310574
GO:0030234	enzyme regulator activity	200	607	8.04888	0.0310574
GO:0004435	phosphatidylinositol phospholipase C activity	11	17	564.388	0.0310574
GO:0046943	carboxylic acid transmembrane transporter activity	27	58	119.012	0.0310574
GO:0004674	protein serine/threonine kinase activity	110	312	16.7558	0.0310574
GO:0004908	interleukin-1 receptor activity	5	5	2965.6	0.0310574
GO:0008391	arachidonic acid monooxygenase activity	5	5	2965.6	0.0310574
GO:0008392	arachidonic acid epoxygenase activity	5	5	2965.6	0.0310574
GO:0004497	monooxygenase activity	21	42	176.524	0.0314193
GO:0016702	oxidoreductase activity, acting on single donors with incorporation of molecular oxygen, incorporation of two atoms of oxygen	10	15	659.022	0.0333188
GO:0038024	cargo receptor activity	19	37	205.794	0.0333188
GO:0043168	anion binding	60	157	36.094	0.0406832
GO:0016712	oxidoreductase activity, acting on paired donors, with incorporation or reduction of molecular oxygen, reduced flavin or flavoprotein as one donor, and incorporation of one atom of oxygen	6	7	1815.67	0.041263
GO:0004879	RNA polymerase II transcription factor activity, ligand-activated sequence-specific DNA binding	16	30	263.609	0.0414337
GO:0098531	transcription factor activity, direct ligand regulated sequence-specific DNA binding	16	30	263.609	0.0414337
GO:0072349	modified amino acid transmembrane transporter activity	7	9	1281.43	0.0414337
GO:0005044	scavenger receptor activity	14	25	332.147	0.0414337
GO:0008514	organic anion transmembrane transporter activity	19	38	195.105	0.0434059
GO:0005342	organic acid transmembrane transporter activity	27	60	111.21	0.044076
GO:1901682	sulfur compound transmembrane transporter activity	11	18	503.42	0.045403
GO:0019899	enzyme binding	314	1003	4.62818	0.0466005
GO:0004857	enzyme inhibitor activity	74	203	26.627	0.04922

[truncated: 1 more sheets: J]
