# Supplementary material for: The genome of Austrofundulus limnaeus offers insights into extreme vertebrate stress tolerance and embryonic development
Source: BMC Genomics. 2018 Feb 20;19:155. doi: 10.1186/s12864-018-4539-7 (PMC5819677; doi:10.1186/s12864-018-4539-7)
Supplement: Supplementary file 2 — Spreadsheet containing Tables S2A-D. The spreadsheet contains information on the libraries used for assembly and annotation of the A. limnaeus genome. In addition, the spreadsheet contains information on the RNA-seq libraries used for differential expression analysis. (XLSX 65 kb) [file 12864_2018_4539_MOESM2_ESM.xlsx]

## Sheet: Contents
Tab	Description
A	Summary and SRA accession IDs of reads used to assemble the A. limnaeus genome
B	Biosample IDs of RNAseq reads used for annotation by the NCBI Eukaryotic Genome Annotation Pipeline
C	TSA record IDs of transcriptomes used for annotation of the genome by the NCBI Eukaryotic Genome Annotation Pipeline
D	SRA accession IDs of embryonic RNAseq reads used for differential abundancy analysis

## Sheet: A
Sample	Type	Instrument	Readpair direction	Read Length	Selected insert size (bp)	Total raw reads (pairs)	Adaper free reads for assembly (pairs)	Trimmed reads for scaffolding (pairs)	Total raw bases (Gb)	SRA Accession IDs
Single	Fragment	HiSeq-2500	Forward-Reverse	101	170	707993530	707851166	-	71.5073	SRR5713255, SRR5713254, SRR5713253, SRR5713252
Single	Matepair	HiSeq-2500	Reverse-Forward	101	2,000-3,000	573889020	539297352	341777236	57.9628	SRR5713251, SRR5713250, SRR5713249, SRR5713248
Single	Matepair	HiSeq-2500	Reverse-Forward	101	5,000-8,000	75189402	70012902	46897588	7.59413	SRR5713247, SRR5713246, SRR5713243, SRR5713242
Single	Matepair	HiSeq-2500	Reverse-Forward	101	8,000-15,000	73950464	68766176	34672658	7.469	SRR5713245, SRR5713244, SRR5713241, SRR5713240
Mixed	Matepair	HiSeq-2000	Reverse-Forward	101	5,000-8,000	139799186	-	43772300	14.1197	SRR5713238
Mixed	Matepair	HiSeq-2000	Reverse-Forward	101	8,000-15,000	136307424	-	42096818	13.767	SRR5713237

## Sheet: B
Sample Id	Description	Number of reads	Percent aligned reads	Percent spliced reads	Number of introns
All	Total of all aligned samples	9297509096	0.73	0.2	289674
SAMN03610086	Whole embryo (A. limnaeus)	65482658	0.63	0.19	92998
SAMN03610087	Whole embryo (A. limnaeus)	27781008	0.69	0.23	100829
SAMN03610088	Whole embryo (A. limnaeus)	80461834	0.83	0.27	143566
SAMN03610089	Whole embryo (A. limnaeus)	104292042	0.41	0.12	43099
SAMN03610090	Whole embryo (A. limnaeus)	98800042	0.64	0.19	90811
SAMN03610091	Whole embryo (A. limnaeus)	36106306	0.74	0.22	96004
SAMN03610092	Whole embryo (A. limnaeus)	34812044	0.77	0.23	81084
SAMN03610093	Whole embryo (A. limnaeus)	169794668	0.84	0.28	162909
SAMN03610094	Whole embryo (A. limnaeus)	57047140	0.83	0.28	131874
SAMN03610095	Whole embryo (A. limnaeus)	60816106	0.77	0.25	134021
SAMN03610096	Whole embryo (A. limnaeus)	233634042	0.7	0.23	123418
SAMN03610097	Whole embryo (A. limnaeus)	63133448	0.46	0.15	70348
SAMN03610098	Whole embryo (A. limnaeus)	68727284	0.81	0.26	109230
SAMN03610099	Whole embryo (A. limnaeus)	66459684	0.73	0.23	118314
SAMN03610100	Whole embryo (A. limnaeus)	163202322	0.55	0.14	37348
SAMN03610101	Whole embryo (A. limnaeus)	199286050	0.68	0.18	91938
SAMN03610102	Whole embryo (A. limnaeus)	131091500	0.7	0.17	91826
SAMN03610103	Whole embryo (A. limnaeus)	59400706	0.58	0.11	71127
SAMN03610104	Whole embryo (A. limnaeus)	67256334	0.68	0.17	120882
SAMN03610105	Whole embryo (A. limnaeus)	63528700	0.71	0.19	95426
SAMN03610106	Whole embryo (A. limnaeus)	34349674	0.71	0.17	58273
SAMN03610107	Whole embryo (A. limnaeus)	28652986	0.18	0.01	13798
SAMN03610108	Whole embryo (A. limnaeus)	27716546	0.42	0.06	43004
SAMN03610109	Whole embryo (A. limnaeus)	144412980	0.67	0.18	84997
SAMN03610110	Whole embryo (A. limnaeus)	64929310	0.6	0.17	35027
SAMN03610111	Whole embryo (A. limnaeus)	85778948	0.75	0.21	51075
SAMN03610112	Whole embryo (A. limnaeus)	57940924	0.47	0.08	64285
SAMN03610113	Whole embryo (A. limnaeus)	21345874	0.57	0.14	82340
SAMN03610114	Whole embryo (A. limnaeus)	38045142	0.09	0.01	25972
SAMN03610115	Whole embryo (A. limnaeus)	69336558	0.81	0.22	116992
SAMN03610116	Whole embryo (A. limnaeus)	93772654	0.81	0.22	157011
SAMN03610117	Whole embryo (A. limnaeus)	29168394	0.24	0.04	58048
SAMN03610118	Whole embryo (A. limnaeus)	95343360	0.77	0.17	112161
SAMN03610119	Whole embryo (A. limnaeus)	90582976	0.7	0.2	76361
SAMN03610120	Whole embryo (A. limnaeus)	121305688	0.75	0.22	167104
SAMN03610121	Whole embryo (A. limnaeus)	85055452	0.66	0.16	92916
SAMN03610122	Whole embryo (A. limnaeus)	107454260	0.75	0.2	110095
SAMN03610123	Whole embryo (A. limnaeus)	68019586	0.72	0.18	72284
SAMN03610124	Whole embryo (A. limnaeus)	60404380	0.41	0.11	82849
SAMN03610125	Whole embryo (A. limnaeus)	61300536	0.71	0.19	93211
SAMN03610126	Whole embryo (A. limnaeus)	59249360	0.72	0.2	134118
SAMN03610127	Whole embryo (A. limnaeus)	37023220	0.71	0.15	81029
SAMN03610128	Whole embryo (A. limnaeus)	29477244	0.49	0.06	60326
SAMN03610129	Whole embryo (A. limnaeus)	21891492	0.57	0.15	67037
SAMN03610130	Whole embryo (A. limnaeus)	109483322	0.76	0.23	100551
SAMN03610131	Whole embryo (A. limnaeus)	115736512	0.78	0.21	176582
SAMN03610132	Whole embryo (A. limnaeus)	80006994	0.71	0.19	67173
SAMN03610133	Whole embryo (A. limnaeus)	92398930	0.66	0.19	83186
SAMN03610134	Whole embryo (A. limnaeus)	19854232	0.65	0.17	93967
SAMN03610135	Whole embryo (A. limnaeus)	16185344	0.68	0.18	100626
SAMN03610136	Whole embryo (A. limnaeus)	112272176	0.81	0.25	181275
SAMN03610137	Whole embryo (A. limnaeus)	101418638	0.72	0.2	104217
SAMN03610138	Whole embryo (A. limnaeus)	42293650	0.34	0.04	40182
SAMN03610139	Whole embryo (A. limnaeus)	92014838	0.77	0.24	104541
SAMN03610140	Whole embryo (A. limnaeus)	130577092	0.81	0.24	158637
SAMN03610141	Whole embryo (A. limnaeus)	90028412	0.78	0.23	121700
SAMN03610142	Whole embryo (A. limnaeus)	70210446	0.48	0.14	180861
SAMN03610143	Whole embryo (A. limnaeus)	59835452	0.77	0.22	201690
SAMN03610144	Whole embryo (A. limnaeus)	64311724	0.79	0.23	203431
SAMN03610145	Whole embryo (A. limnaeus)	67018760	0.76	0.22	179501
SAMN03610146	Whole embryo (A. limnaeus)	59184032	0.81	0.17	139302
SAMN03610147	Whole embryo (A. limnaeus)	74543106	0.8	0.03	133475
SAMN03610148	Whole embryo (A. limnaeus)	58775514	0.74	0.14	91720
SAMN03610149	Whole embryo (A. limnaeus)	63465510	0.81	0.2	114563
SAMN03610150	Whole embryo (A. limnaeus)	69387632	0.73	0.18	145760
SAMN03610151	Whole embryo (A. limnaeus)	63565500	0.78	0.2	194711
SAMN03610152	Whole embryo (A. limnaeus)	71305514	0.8	0.23	199366
SAMN03610153	Whole embryo (A. limnaeus)	63640304	0.77	0.21	201022
SAMN03610154	Whole embryo (A. limnaeus)	58746908	0.8	0.24	205392
SAMN03610155	Whole embryo (A. limnaeus)	64950304	0.8	0.21	196989
SAMN03610156	Whole embryo (A. limnaeus)	73241526	0.8	0.23	191417
SAMN03610157	Whole embryo (A. limnaeus)	54314082	0.74	0.22	196411
SAMN03610158	Whole embryo (A. limnaeus)	64106198	0.78	0.21	168815
SAMN03610159	Whole embryo (A. limnaeus)	79295794	0.84	0.04	151903
SAMN03610160	Whole embryo (A. limnaeus)	60838212	0.81	0.23	196168
SAMN03610161	Whole embryo (A. limnaeus)	68154416	0.75	0.22	196565
SAMN03610162	Whole embryo (A. limnaeus)	67033662	0.79	0.23	190657
SAMN03610163	Whole embryo (A. limnaeus)	60959360	0.76	0.2	71255
SAMN03610164	Whole embryo (A. limnaeus)	61698948	0.81	0.22	181928
SAMN03610165	Whole embryo (A. limnaeus)	56639320	0.82	0.23	148646
SAMN03610166	Whole embryo (A. limnaeus)	59341026	0.76	0.19	139163
SAMN03610167	Whole embryo (A. limnaeus)	36804230	0.34	0.06	66225
SAMN03610168	Whole embryo (A. limnaeus)	75217912	0.82	0.02	119475
SAMN03610169	Whole embryo (A. limnaeus)	61349372	0.78	0.21	206084
SAMN03610170	Whole embryo (A. limnaeus)	69046344	0.8	0.21	158871
SAMN03610171	Whole embryo (A. limnaeus)	45772928	0.78	0.18	80850
SAMN03610172	Whole embryo (A. limnaeus)	125268064	0.8	0.22	195090
SAMN03610173	Whole embryo (A. limnaeus)	97194302	0.83	0.2	122814
SAMN03610174	Whole embryo (A. limnaeus)	75454724	0.84	0.24	191862
SAMN03610175	Whole embryo (A. limnaeus)	108927944	0.83	0.22	165607
SAMN03610176	Whole embryo (A. limnaeus)	114527434	0.83	0.24	182048
SAMN03610177	Whole embryo (A. limnaeus)	90677552	0.82	0.23	159189
SAMN03610178	Whole embryo (A. limnaeus)	119442778	0.69	0.19	134443
SAMN03610179	Whole embryo (A. limnaeus)	104056448	0.71	0.2	178808
SAMN03610180	Whole embryo (A. limnaeus)	126606308	0.51	0.11	82536
SAMN03610181	Whole embryo (A. limnaeus)	89968556	0.82	0.24	208877
SAMN03610182	Whole embryo (A. limnaeus)	94413338	0.81	0.24	202609
SAMN03610183	Whole embryo (A. limnaeus)	114232262	0.82	0.25	207963
SAMN03610184	Whole embryo (A. limnaeus)	88758100	0.82	0.26	218725
SAMN03610185	Whole embryo (A. limnaeus)	120705852	0.83	0.25	220985
SAMN03610186	Whole embryo (A. limnaeus)	153625546	0.84	0.26	228467
SAMN03610187	Whole embryo (A. limnaeus)	96726212	0.8	0.24	220804
SAMN03610188	Whole embryo (A. limnaeus)	99235558	0.66	0.19	198941
SAMN03610189	Whole embryo (A. limnaeus)	112398512	0.79	0.22	210017
SAMN03610190	Whole embryo (A. limnaeus)	99499326	0.82	0.26	220441
SAMN03610191	Whole embryo (A. limnaeus)	110456360	0.82	0.25	225702
SAMN03610192	Whole embryo (A. limnaeus)	94891942	0.82	0.26	191324
SAMN03610193	Whole embryo (A. limnaeus)	95243254	0.67	0.2	145872
SAMN03610194	Whole embryo (A. limnaeus)	104694732	0.81	0.25	184632
SAMN03610195	Whole embryo (A. limnaeus)	99163340	0.79	0.25	195763
SAMN03610196	Whole embryo (A. limnaeus)	101876908	0.78	0.22	152611
SAMN03610197	Whole embryo (A. limnaeus)	117025768	0.6	0.18	125999
SAMN03610198	Whole embryo (A. limnaeus)	132599150	0.82	0.26	184824
SAMN03610199	Whole embryo (A. limnaeus)	121143188	0.82	0.26	178502

## Sheet: C
TSA record	Tissue type	Total trinity 'genes'	Total trinity transcripts	Percent GC	Contig N50 (bases)	Median contig length (bases)	Average contig length (bases)	Total assembled bases
GDHG00000000	Whole embryo (A. limnaeus)	113880	135515	49.53	1122	362	690.54	93577934
GDHP00000000	Whole embryo (A. limnaeus)	87358	109483	49.04	866	379	627.21	68668879
GDFR00000000	Whole embryo (A. limnaeus)	81891	99450	48.28	471	331	449.2	44673040
GDGQ00000000	Whole embryo (A. limnaeus)	95930	125055	46.32	655	355	543.81	68006021
GDGO00000000	Whole embryo (A. limnaeus)	53445	63947	45.73	425	318	419.23	26808714
GDGR00000000	Whole embryo (A. limnaeus)	70997	87572	48.61	438	323	429.37	37600766
GDGS00000000	Whole embryo (A. limnaeus)	69009	85793	46.18	483	334	454.82	39020563
GDGV00000000	Whole embryo (A. limnaeus)	116901	148435	47.37	878	369	625.27	92812072
GDGW00000000	Whole embryo (A. limnaeus)	130017	176985	47.88	734	366	579.38	102541600
GDGT00000000	Whole embryo (A. limnaeus)	69022	92672	48.2	491	330	463.53	42956508
GDHA00000000	Whole embryo (A. limnaeus)	117184	148569	47.45	668	350	547.32	81314083
GDGX00000000	Whole embryo (A. limnaeus)	77982	98613	46.71	508	334	470.75	46422158
GDGY00000000	Whole embryo (A. limnaeus)	187109	228874	48.32	685	344	554.6	92154395
GDGZ00000000	Whole embryo (A. limnaeus)	95681	114714	47.3	563	346	499.6	57311275
GDHH00000000	Whole embryo (A. limnaeus)	150048	193952	47.26	770	361	589.78	114388963
GDHI00000000	Whole embryo (A. limnaeus)	150249	189000	48.53	828	358	606.14	114560431
GDHS00000000	Whole embryo (A. limnaeus)	298889	391199	45.57	887	340	614.49	240386449
GDHU00000000	Whole embryo (A. limnaeus)	312887	419065	45.26	1024	351	657.32	275458813
GDHT00000000	Whole embryo (A. limnaeus)	265645	359417	45.77	1040	355	663.16	238349873
GDHY00000000	Whole embryo (A. limnaeus)	190407	244441	45.34	1217	374	725.02	177224716
GDHV00000000	Whole embryo (A. limnaeus)	200286	277796	45.85	1000	363	658.27	182865002
GDHW00000000	Whole embryo (A. limnaeus)	209346	277355	45.44	1061	367	682.66	189339782
GDHX00000000	Whole embryo (A. limnaeus)	229755	322347	45.33	986	364	656.34	211570801
GDIH00000000	Whole embryo (A. limnaeus)	164631	214638	45.64	1202	381	725.22	155659656
GDIB00000000	Whole embryo (A. limnaeus)	211159	276289	45.87	1177	360	701.25	193748974
GDHZ00000000	Whole embryo (A. limnaeus)	194357	253709	46.32	994	360	654.05	165937529
GDIU00000000	Whole embryo (A. limnaeus)	309432	425823	44.85	1068	362	678.92	289101519
GDII00000000	Whole embryo (A. limnaeus)	309417	425982	44.85	1066	362	678.38	288976983

## Sheet: D
NCBI Biosample	SRA accession	Stage	Treatment	# Embryos	A260	A280	Ratio	Total Read Pairs	Both Surviving		Forward-only		Reverse-only		Dropped		Paired alignments to genome	Single alignments to genome
SAMN03610172	SRR2032263	4dpd	t=0	20	0.3663	0.1733	2.11	62634032	60616301	0.967785	923062	0.0147374	868390	0.0138645	226279	0.00361272	0.9719	0.9116
SAMN03610173	SRR2032264	4dpd	t=0	20	0.3408	0.1598	2.13	48597151	46998859	0.967111	1287766	0.0264988	170872	0.00351609	139654	0.00287371	0.9679	0.9291
SAMN03610174	SRR2032265	4dpd	t=0	20	0.3775	0.178	2.12	37727362	36907700	0.978274	450057	0.0119292	301274	0.00798556	68331	0.00181118	0.9752	0.9232
SAMN03610175	SRR2032266	4dpd	t=0	20	0.3354	0.1559	2.15	54463972	51628485	0.947938	1241233	0.02279	1254540	0.0230343	339714	0.00623741	0.9699	0.9177
SAMN03610192	SRR2032283	D2	t=0	20	0.2841	0.1361	2.09	47445971	45982420	0.969153	1275289	0.0268788	110393	0.00232671	77869	0.00164121	0.968	0.9307
SAMN03610193	SRR2032284	D2	t=0	20	0.3019	0.1441	2.1	47621627	37218000	0.781536	2591779	0.0544244	3185581	0.0668936	4626267	0.0971463	0.9579	0.9078
SAMN03610194	SRR2032259	D2	t=0	20	0.2819	0.1366	2.06	52347366	50198231	0.958945	1047319	0.0200071	833368	0.01592	268448	0.0051282	0.9668	0.9092
SAMN03610195	SRR2032260	D2	t=0	20	0.2623	0.1266	2.07	49581670	47873565	0.96555	998059	0.0201296	540997	0.0109112	169049	0.00340951	0.9661	0.919
SAMN03610196	SRR2032285	D2	24 hr anoxia	20	0.2475	0.12	2.06	50938454	48134682	0.944958	932253	0.0183016	438478	0.008608	1433041	0.0281328	0.9638	0.8982
SAMN03610197	SRR2032286	D2	24 hr anoxia	20	0.2647	0.1305	2.03	58512884	43038468	0.735538	1987987	0.0339752	1785017	0.0305064	11701412	0.19998	0.96	0.9066
SAMN03610198	SRR2032261	D2	24 hr anoxia	20	0.2768	0.1355	2.04	66299575	64673637	0.975476	921430	0.013898	554843	0.00836873	149665	0.00225741	0.9679	0.9102
SAMN03610199	SRR2032262	D2	24 hr anoxia	20	0.2632	0.1231	2.14	60571594	58296661	0.962442	1397026	0.023064	631575	0.0104269	246332	0.00406679	0.9663	0.9102
